# Supplementary material for: Rare and declining bird species benefit most from designating protected areas for conservation in the UK
Source: Nat Ecol Evol. 2022 Dec 5;7(1):92–101. doi: 10.1038/s41559-022-01927-4 (PMC9834046; doi:10.1038/s41559-022-01927-4)
Supplement: Supplementary file 4 — Supplementary File 1 [file 41559_2022_1927_MOESM4_ESM.xlsx]

## Sheet: Readme
Data for Barnes et al. Rare and declining bird species benefit most from designating protected areas for conservation in the UK
DOI: 10.1038/s41559-022-01927-4
Traits Tab - contains the following columns
speccode	Two letter species code used to identify the species in each tab
scientific_name
english_name
Mass	mean weight taken from Robinson (2005)
Log_Mass	logarithm of mass
BoCC1	Birds of Conservation Concern classification (green, amber, red) - taken from Gibbons et al (1996)
Schedule1	Is the species listed on Schedule 1 of the Wildlife & Countryside Act 1981?
Annex1	Is the species listed on Annex 1 of the Birds Directive (EC/14/2009)
apep4	Number of pairs/territories/individuals (as appropriate per species) in 2010 taken from Woodward et al 2020)
apep1	Number of pairs/territories/individuals (as appropriate per species) in 1990 taken from Stone et al 1997)
change	proportional change between in apep4 from apep1
logpsize	logarithm of population size
logpchange	logarithm of population change
habitat	primary habitat occupied
SSI	Species specialisation index - taken from Sullivan et al. (2016)
STI	Species temperature index - taken from Devictor et al. (2008)
coastal	indicator variable - does the species occur in this habitat
farmland	indicator variable - does the species occur in this habitat
woodland	indicator variable - does the species occur in this habitat
wetland	indicator variable - does the species occur in this habitat
urban	indicator variable - does the species occur in this habitat
upland	indicator variable - does the species occur in this habitat
unclassified	indicator variable - does the species not occur in other habitats
tip.label	species name used in the phylogenetic tree data
Occupancy/Colonisation/Persistence/CES Tabs
Each sheet contains the individual species estimates for a particular parameter
Estimates are repeated four times - for All PA then SSSI, SPA and SAC
Within each column group there are four columns containing the coefficient (slope of variable vs PA), its SE, the P value and the R2 of the relationship
"NA"s indicate the model was not fitted for that species
Species code is as contained in the traits tab
BBS Tab
Similar to the previous tabs but with model estimates for mean abundance and temporal linear trend

## Sheet: Traits
speccode	scientific_name	english_name	Mass	Log_Mass	BoCC1	Schedule1	Annex1	apep4	apep1	change	logpsize	logpchange	habitat	SSI	STI	coastal	farmland	woodland	wetland	urban	upland	unclassified	tip.label
AC	Stercorarius parasiticus	Arctic Skua	450	6.10925	G	-	-	785	3200	0.24531	8.07091	-0.61028	upland	2.13	5.96359	0	0	0	0	0	1	0	Stercorarius_parasiticus
AE	Sterna paradisaea	Arctic Tern	107	4.67283	A	-	y	52500	44000	1.19318	10.6919	0.076707	coastal	2.6	6.7215	1	0	0	0	0	0	0	Sterna_paradisaea
AF	Sternula albifrons	Little Tern	56	4.02535	A	y	y	1450	2400	0.60417	7.78322	-0.21884	coastal	2.25	13.6555	1	0	0	0	0	0	0	Sterna_albifrons
AV	Recurvirostra avosetta	Avocet	275	5.61677	A	y	y	1950	471	4.14013	6.15486	0.617014	coastal	2.14	14.5831	1	0	0	0	0	0	0	Recurvirostra_avosetta
B.	Turdus merula	Blackbird	102	4.62497	A	-	-	4850000	4400000	1.10227	15.2971	0.042289	woodland	0.54	12.5843	0	0	1	0	0	0	0	Turdus_merula
BC	Sylvia atricapilla	Blackcap	20	2.99573	G	-	-	1600000	580000	2.75862	13.2708	0.440692	woodland	0.53	12.6192	0	0	1	0	0	0	0	Sylvia_atricapilla
BF	Pyrrhula pyrrhula	Bullfinch	21	3.04452	R	-	-	225000	190000	1.18421	12.1548	0.073429	woodland	0.38	10.7563	0	0	1	0	0	0	0	Pyrrhula_pyrrhula
BH	Chroicocephalus ridibundus	Black-headed Gull	325	5.78383	G	-	-	130000	167000	0.77844	12.0257	-0.10877	unclassified	0.92	11.068	0	0	0	0	0	0	1	Larus_ridibundus
BK	Lyrurus tetrix	Black Grouse	1225	7.1107	R	-	-	4850	25270	0.19193	10.1374	-0.71686	upland	1.52	8.99648	0	0	0	0	0	1	0	Tetrao_tetrix
BO	Tyto alba	Barn Owl	295	5.68698	A	y	-	9000	4400	2.04545	8.38936	0.31079	farmland	0.63	13.9906	0	1	0	0	0	0	0	Tyto_alba
BR	Panurus biarmicus	Bearded Tit	15	2.70805	A	y	-	695	339408	0.00205	12.735	-2.68874	wetland	2.59	13.878	0	0	0	1	0	0	0	Panurus_biarmicus
BT	Cyanistes caeruleus	Blue Tit	11	2.3979	G	-	-	3250000	3300000	0.98485	15.0094	-0.00663	woodland	0.41	12.7367	0	0	1	0	0	0	0	Parus_caeruleus
BV	Gavia arctica	Black-throated Diver	3355	8.11821	A	y	y	215	172	1.25	5.14749	0.09691	upland	2.18	6.82987	0	0	0	0	0	1	0	Gavia_arctica
BZ	Buteo buteo	Buzzard	775	6.65286	G	-	-	73250	14500	5.05172	9.5819	0.70344	upland	0.42	12.6974	0	0	0	0	0	1	0	Buteo_buteo
C.	Corvus corone	Carrion Crow	540	6.29157	G	-	-	1050000	750000	1.4	13.5278	0.146128	unclassified	0.35	12.1294	0	0	0	0	0	0	1	Corvus_corone
CA	Phalacrocorax carbo	Cormorant	2500	7.82405	G	-	-	8200	7000	1.17143	8.85367	0.068716	coastal	1.53	12.4695	1	0	0	0	0	0	0	Phalacrocorax_carbo
CB	Emberiza calandra	Corn Bunting	53	3.97029	R	-	-	11000	19800	0.55556	9.89344	-0.25527	farmland	1.65	14.2314	0	1	0	0	0	0	0	Miliaria_calandra
CC	Phylloscopus collybita	Chiffchaff	8	2.07944	G	-	-	1650000	640000	2.57813	13.3692	0.411304	woodland	0.54	11.9466	0	0	1	0	0	0	0	Phylloscopus_collybita
CD	Streptopelia decaocto	Collared Dove	205	5.32301	G	-	-	795000	200000	3.975	12.2061	0.599337	urban	1.29	12.9162	0	0	0	0	1	0	0	Streptopelia_decaocto
CE	Crex crex	Corncrake	167	5.11799	R	y	y	1100	480	2.29167	6.17379	0.360151	farmland	1.6	11.9688	0	1	0	0	0	0	0	Crex_crex
CF	Pyrrhocorax pyrrhocorax	Chough	305	5.72031	A	y	y	330	340	0.97059	5.82895	-0.01296	coastal	1.4	14.3291	1	0	0	0	0	0	0	Pyrrhocorax_pyrrhocorax
CH	Fringilla coelebs	Chaffinch	24	3.17805	G	-	-	4800000	5400000	0.88889	15.5019	-0.05115	woodland	0.35	12.2952	0	0	1	0	0	0	0	Fringilla_coelebs
CI	Lophophanes cristatus	Crested Tit	11	2.3979	A	y	-	1500	900	1.66667	6.80239	0.221849	woodland	3.09	11.7118	0	0	1	0	0	0	0	Parus_cristatus
CK	Cuculus canorus	Cuckoo	125	4.82831	G	-	-	17000	19500	0.87179	9.87817	-0.05959	unclassified	0.4	12.1394	0	0	0	0	0	0	1	Cuculus_canorus
CL	Emberiza cirlus	Cirl Bunting	25	3.21888	R	y	-	1100	380	2.89474	5.94017	0.461609	farmland	0.83	15.0545	0	1	0	0	0	0	0	Emberiza_cirlus
CM	Larus canus	Common Gull	400	5.99146	A	-	-	48000	68000	0.70588	11.1273	-0.15127	unclassified	0.92	8.57406	0	0	0	0	0	0	1	Larus_canus
CN	Sterna hirundo	Common Tern	130	4.86753	G	-	y	9600	12300	0.78049	9.41735	-0.10763	unclassified	1.89	11.4396	0	0	0	0	0	0	1	Sterna_hirundo
CO	Fulica atra	Coot	810	6.69703	G	-	-	25500	23000	1.1087	10.0432	0.044812	wetland	1.78	12.9625	0	0	0	1	0	0	0	Fulica_atra
CR	Loxia curvirostra	Common Crossbill	42	3.73767	G	y	-	25000	10500	2.38095	9.25913	0.376751	woodland	2.32	10.4943	0	0	1	0	0	0	0	Loxia_curvirostra
CS	Actitis hypoleucos	Common Sandpiper	50	3.91202	G	-	-	13000	15800	0.82278	9.66777	-0.08471	upland	1.5	11.2048	0	0	0	0	0	1	0	Actitis_hypoleucos
CT	Periparus ater	Coal Tit	9	2.19722	G	-	-	590000	610000	0.96721	13.3212	-0.01448	woodland	1.39	11.9046	0	0	1	0	0	0	0	Parus_ater
CU	Numenius arquata	Curlew	770	6.64639	A	-	-	58000	35500	1.6338	10.4773	0.2132	upland	1.28	10.0493	0	0	0	0	0	1	0	Numenius_arquata
CW	Cettia cetti	Cetti's Warbler	13	2.56495	A	y	-	3450	150	23	5.01064	1.36173	wetland	2.28	15.9492	0	0	0	1	0	0	0	Cettia_cetti
CY	Loxia scotica	Scottish Crossbill	45	3.80666	R	y	y	6800	775	8.77419	6.65286	0.943207	woodland	2.78	9.23721	0	0	1	0	0	0	0	Loxia_scotica
D.	Prunella modularis	Dunnock	21	3.04452	A	-	-	2350000	2000000	1.175	14.5087	0.070038	woodland	0.44	10.9083	0	0	1	0	0	0	0	Prunella_modularis
DI	Cinclus cinclus	Dipper	68	4.21951	G	-	-	12675	14000	0.90536	9.54681	-0.04318	upland	1.42	11.015	0	0	0	0	0	1	0	Cinclus_cinclus
DN	Calidris alpina	Dunlin	47	3.85015	A	-	y	9550	9525	1.00262	9.16168	0.001138	upland	2.02	7.06638	0	0	0	0	0	1	0	Calidris_alpina
DV	Columba livia	Rock Dove	300	5.70378	G	-	-	460000	460000	1	13.039	0	unclassified	1.35	12.7922	0	0	0	0	0	0	0	Columba_livia
DW	Sylvia undata	Dartford Warbler	9	2.19722	R	y	y	2200	1745	1.26074	7.46451	0.100627	unclassified	2.37	15.8211	0	0	0	0	0	0	1	Sylvia_undata
E.	Somateria mollissima	Eider	2150	7.67322	A	-	-	36000	31500	1.14286	10.3577	0.057992	coastal	2.13	8.16883	1	0	0	0	0	0	0	Somateria_mollissima
EA	Aquila chrysaetos	Golden Eagle	3695	8.21474	A	y	y	510	422	1.20853	6.04501	0.082258	upland	NA	10.7378	0	0	0	0	0	1	0	Aquila_chrysaetos
ET	Egretta garzetta	Little Egret	450	6.10925	G	-	y	1100	1	1100	0	3.04139	wetland	1.28	15.917	0	0	0	1	0	0	0	Egretta_garzetta
F.	Fulmarus glacialis	Fulmar	880	6.77992	G	-	-	350000	539000	0.64935	13.1975	-0.18752	coastal	1.05	8.4431	1	0	0	0	0	0	0	Fulmarus_glacialis
FC	Regulus ignicapilla	Firecrest	5	1.60944	A	y	-	2000	165	12.1212	5.10595	1.08355	woodland	1.3	13.1999	0	0	1	0	0	0	0	Regulus_ignicapilla
G.	Picus viridis	Green Woodpecker	185	5.22036	A	-	-	45500	15000	3.03333	9.61581	0.48192	woodland	0.45	12.9414	0	0	1	0	0	0	0	Picus_viridis
GA	Mareca strepera	Gadwall	825	6.71538	A	-	-	2200	770	2.85714	6.64639	0.455932	wetland	1.93	12.5159	0	0	0	1	0	0	0	Anas_strepera
GB	Larus marinus	Great Black-backed Gull	1780	7.48437	G	-	-	15000	19000	0.78947	9.85219	-0.10266	coastal	0.93	8.36946	1	0	0	0	0	0	0	Larus_marinus
GC	Regulus regulus	Goldcrest	5	1.60944	G	-	-	675000	560000	1.20536	13.2357	0.081116	woodland	1.46	10.8075	0	0	1	0	0	0	0	Regulus_regulus
GD	Mergus merganser	Goosander	1700	7.43838	G	-	-	4800	2600	1.84615	7.86327	0.266268	upland	1.27	7.91186	0	0	0	0	0	1	0	Mergus_merganser
GG	Podiceps cristatus	Great Crested Grebe	1075	6.98008	G	-	-	4300	4000	1.075	8.29405	0.031408	wetland	1.82	12.6861	0	0	0	1	0	0	0	Podiceps_cristatus
GH	Locustella naevia	Grasshopper Warbler	13	2.56495	A	-	-	9750	10500	0.92857	9.25913	-0.03218	unclassified	0.93	11.7684	0	0	0	0	0	0	1	Locustella_naevia
GI	Accipiter gentilis	Goshawk	850	6.74524	G	y	-	620	425	1.45882	6.05209	0.164003	woodland	1.95	11.8008	0	0	1	0	0	0	0	Accipiter_gentilis
GK	Tringa nebularia	Greenshank	186	5.22575	A	y	-	1100	1350	0.81481	7.20786	-0.08894	upland	1.93	6.45053	0	0	0	0	0	1	0	Tringa_nebularia
GL	Motacilla cinerea	Grey Wagtail	18	2.89037	G	-	-	33500	34000	0.98529	10.4341	-0.00643	upland	1.05	12.9122	0	0	0	0	0	1	0	Motacilla_cinerea
GO	Carduelis carduelis	Goldfinch	16	2.77259	A	-	-	1600000	220000	7.27273	12.3014	0.861697	farmland	0.6	13.4542	0	1	0	0	0	0	0	Carduelis_carduelis
GP	Pluvialis apricaria	Golden Plover	220	5.39363	A	-	y	41500	22600	1.83628	10.0257	0.26394	upland	2.13	7.00315	0	0	0	0	0	1	0	Pluvialis_apricaria
GR	Chloris chloris	Greenfinch	28	3.3322	G	-	-	760000	530000	1.43396	13.1806	0.156538	farmland	0.78	12.6006	0	1	0	0	0	0	0	Carduelis_chloris
GS	Dendrocopos major	Great Spotted Woodpecker	85	4.44265	G	-	-	130000	27500	4.72727	10.2219	0.674611	woodland	0.56	12.1154	0	0	1	0	0	0	0	Dendrocopos_major
GT	Parus major	Great Tit	19	2.94444	G	-	-	2200000	1600000	1.375	14.2855	0.138303	woodland	0.38	12.3437	0	0	1	0	0	0	0	Parus_major
GU	Uria aalge	Guillemot	670	6.50728	A	-	y	885000	703500	1.258	13.4638	0.099679	coastal	NA	9.58898	1	0	0	0	0	0	0	Uria_aalge
GW	Sylvia borin	Garden Warbler	19	2.94444	G	-	-	145000	200000	0.725	12.2061	-0.13966	woodland	0.57	11.3163	0	0	1	0	0	0	0	Sylvia_borin
H.	Ardea cinerea	Grey Heron	1545	7.34278	G	-	-	9950	10000	0.995	9.21034	-0.00218	wetland	1.17	12.6944	0	0	0	1	0	0	0	Ardea_cinerea
HC	Corvus cornix	Hooded Crow	540	6.29157	G	-	-	185000	220000	0.84091	12.3014	-0.07525	upland	0.77	12.1294	0	0	0	0	0	1	0	Corvus_cornix
HF	Coccothraustes coccothraustes	Hawfinch	60	4.09434	A	-	-	750	4750	0.15789	8.4659	-0.80163	woodland	1.37	12.9763	0	0	1	0	0	0	0	Coccothraustes_coccothraustes
HG	Larus argentatus	Herring Gull	1170	7.06476	A	-	-	130000	160000	0.8125	11.9829	-0.09018	coastal	1.41	9.05834	1	0	0	0	0	0	0	Larus_argentatus
HH	Circus cyaneus	Hen Harrier	350	5.85793	R	y	y	500	630	0.79365	6.44572	-0.10037	upland	1.83	10.6284	0	0	0	0	0	1	0	Circus_cyaneus
HM	Delichon urbicum	House Martin	19	2.94444	G	-	-	470000	375000	1.25333	12.8347	0.098067	urban	0.66	12.3471	0	0	0	0	1	0	0	Delichon_urbicum
HS	Passer domesticus	House Sparrow	36	3.58352	G	-	-	5150000	3600000	1.43056	15.0964	0.155505	urban	1.29	12.2628	0	0	0	0	1	0	0	Passer_domesticus
HY	Falco subbuteo	Hobby	181	5.1985	G	y	-	2050	700	2.92857	6.55108	0.466656	farmland	0.89	12.6788	0	1	0	0	0	0	0	Falco_subbuteo
J.	Garrulus glandarius	Jay	170	5.1358	G	-	-	165000	160000	1.03125	11.9829	0.013364	woodland	0.56	12.4668	0	0	1	0	0	0	0	Garrulus_glandarius
JD	Coloeus monedula	Jackdaw	230	5.43808	G	-	-	1450000	390000	3.71795	12.8739	0.570303	farmland	0.66	12.9582	0	1	0	0	0	0	0	Corvus_monedula
K.	Falco tinnunculus	Kestrel	184	5.21494	A	-	-	30000	50000	0.6	10.8198	-0.22185	farmland	0.27	12.4264	0	1	0	0	0	0	0	Falco_tinnunculus
KF	Alcedo atthis	Kingfisher	40	3.68888	A	y	y	4875	4400	1.10795	8.38936	0.044522	wetland	1.45	13.5319	0	0	0	1	0	0	0	Alcedo_atthis
KI	Rissa tridactyla	Kittiwake	425	6.05209	G	-	-	195000	490000	0.39796	13.1022	-0.40016	coastal	NA	7.38737	1	0	0	0	0	0	0	Rissa_tridactyla
KT	Milvus milvus	Red Kite	1000	6.90776	R	y	y	4350	160	27.1875	5.07517	1.43437	upland	0.68	13.544	0	0	0	0	0	1	0	Milvus_milvus
L.	Vanellus vanellus	Lapwing	230	5.43808	A	-	-	96500	215000	0.44884	12.2784	-0.34791	farmland	0.89	11.5326	0	1	0	0	0	0	0	Vanellus_vanellus
LB	Larus fuscus	Lesser Black-backed Gull	885	6.78559	A	-	-	110000	83000	1.3253	11.3266	0.122315	coastal	1.06	8.91787	1	0	0	0	0	0	0	Larus_fuscus
LE	Asio otus	Long-eared Owl	275	5.61677	G	-	-	3450	2350	1.46809	7.76217	0.166751	woodland	1.42	12.294	0	0	1	0	0	0	0	Asio_otus
LG	Tachybaptus ruficollis	Little Grebe	183	5.20949	G	-	-	4975	7500	0.66333	8.92266	-0.17827	wetland	1.96	13.4634	0	0	0	1	0	0	0	Tachybaptus_ruficollis
LI	Linaria cannabina	Linnet	19	2.94444	R	-	-	530000	520000	1.01923	13.1616	0.008273	farmland	0.64	13.1604	0	1	0	0	0	0	0	Carduelis_cannabina
LP	Charadrius dubius	Little Ringed Plover	40	3.68888	G	y	-	1250	947.5	1.31926	6.85383	0.120331	wetland	2.23	12.7729	0	0	0	1	0	0	0	Charadrius_dubius
LR	Acanthis cabaret	Lesser Redpoll	10	2.30259	G	-	-	220000	160000	1.375	11.9829	0.138303	woodland	1.25	8.19231	0	0	1	0	0	0	0	Carduelis_flammea
LS	Dryobates minor	Lesser Spotted Woodpecker	21	3.04452	G	-	-	800	4500	0.17778	8.41183	-0.75012	woodland	0.71	11.551	0	0	1	0	0	0	0	Dendrocopos_minor
LT	Aegithalos caudatus	Long-tailed Tit	8	2.07944	G	-	-	370000	210000	1.7619	12.2549	0.245982	woodland	0.43	12.6608	0	0	1	0	0	0	0	Aegithalos_caudatus
LW	Sylvia curruca	Lesser Whitethroat	12	2.48491	G	-	-	79000	80000	0.9875	11.2898	-0.00546	woodland	0.7	11.6399	0	0	1	0	0	0	0	Sylvia_curruca
M.	Turdus viscivorus	Mistle Thrush	125	4.82831	G	-	-	150000	230000	0.65217	12.3458	-0.18564	unclassified	0.29	11.9147	0	0	0	0	0	0	1	Turdus_viscivorus
MA	Anas platyrhynchos	Mallard	1150	7.04752	G	-	-	99500	115000	0.86522	11.6527	-0.06287	wetland	1.29	11.8111	0	0	0	1	0	0	0	Anas_platyrhynchos
MG	Pica pica	Magpie	240	5.48064	G	-	-	550000	590000	0.9322	13.2879	-0.03049	unclassified	0.7	12.1558	0	0	0	0	0	0	1	Pica_pica
MH	Gallinula chloropus	Moorhen	355	5.87212	G	-	-	200000	240000	0.83333	12.3884	-0.07918	wetland	1.31	13.3437	0	0	0	1	0	0	0	Gallinula_chloropus
ML	Falco columbarius	Merlin	179	5.18739	R	y	y	1150	1300	0.88462	7.17012	-0.05325	upland	1.88	6.82328	0	0	0	0	0	1	0	Falco_columbarius
MP	Anthus pratensis	Meadow Pipit	18	2.89037	G	-	-	2250000	1900000	1.18421	14.4574	0.073429	upland	1.8	9.94877	0	0	0	0	0	1	0	Anthus_pratensis
MR	Circus aeruginosus	Marsh Harrier	535	6.28227	R	y	-	642	158	4.06329	5.0626	0.608878	wetland	1.82	13.2259	0	0	0	1	0	0	0	Circus_aeruginosus
MS	Cygnus olor	Mute Swan	11500	9.3501	G	-	-	6500	8650	0.75145	9.06531	-0.1241	wetland	1.68	12.19	0	0	0	1	0	0	0	Cygnus_olor
MT	Poecile palustris	Marsh Tit	11	2.3979	A	-	-	28500	60000	0.475	11.0021	-0.32331	woodland	1.07	12.3251	0	0	1	0	0	0	0	Parus_palustris
MU	Ichthyaetus melanocephalus	Mediterranean Gull	320	5.76832	A	y	y	1200	17.5	68.5714	2.8622	1.83614	coastal	0.89	13.9748	1	0	0	0	0	0	0	Larus_melanocephalus
N.	Luscinia megarhynchos	Nightingale	20	2.99573	A	-	-	5550	5500	1.00909	8.6125	0.00393	woodland	1.16	14.4949	0	0	1	0	0	0	0	Luscinia_megarhynchos
NH	Sitta europaea	Nuthatch	23	3.13549	G	-	-	250000	130000	1.92308	11.7753	0.283997	woodland	0.83	12.7947	0	0	1	0	0	0	0	Sitta_europaea
NJ	Caprimulgus europaeus	Nightjar	82	4.40672	R	-	y	4600	3400	1.35294	8.13153	0.131279	unclassified	1.95	13.1103	0	0	0	0	0	0	1	Caprimulgus_europaeus
NX	Stercorarius skua	Great Skua	1310	7.17778	A	-	-	9650	8500	1.13529	9.04782	0.055108	upland	2.86	5.0753	0	0	0	0	0	1	0	Catharacta_skua
OC	Haematopus ostralegus	Oystercatcher	540	6.29157	A	-	-	92500	38000	2.43421	10.5453	0.386358	unclassified	0.99	10.474	0	0	0	0	0	0	1	Haematopus_ostralegus
OP	Pandion haliaetus	Osprey	1430	7.26543	R	y	y	240	99	2.42424	4.59512	0.384576	wetland	1.92	8.91938	0	0	0	1	0	0	0	Pandion_haliaetus
P.	Perdix perdix	Grey Partridge	400	5.99146	R	-	-	37000	145000	0.25517	11.8845	-0.59317	farmland	1.01	12.8464	0	1	0	0	0	0	0	Perdix_perdix
PE	Falco peregrinus	Peregrine	666	6.50129	A	y	y	1650	1185	1.39241	7.0775	0.143766	upland	1.06	12.6432	0	0	0	0	0	1	0	Falco_peregrinus
PF	Ficedula hypoleuca	Pied Flycatcher	12	2.48491	G	-	-	23500	37500	0.62667	10.5321	-0.20296	woodland	1.06	10.4275	0	0	1	0	0	0	0	Ficedula_hypoleuca
PM	Lagopus muta	Ptarmigan	500	6.21461	G	-	-	8500	10000	0.85	9.21034	-0.07058	upland	3.18	6.02468	0	0	0	0	0	1	0	Lagopus_muta
PO	Aythya ferina	Pochard	1025	6.93245	A	-	-	695	251406	0.00276	12.4348	-2.55839	wetland	2.51	12.4454	0	0	0	1	0	0	0	Aythya_ferina
PU	Fratercula arctica	Puffin	400	5.99146	A	-	-	580000	489000	1.18609	13.1001	0.074119	coastal	NA	8.0917	1	0	0	0	0	0	0	Fratercula_arctica
PW	Motacilla alba	Pied/White Wagtail	21	3.04452	G	-	-	495000	300000	1.65	12.6115	0.217484	unclassified	0.5	11.9859	0	0	0	0	0	0	1	Motacilla_alba
Q.	Coturnix coturnix	Quail	100	4.60517	R	y	-	350	150	2.33333	5.01064	0.367977	farmland	0.94	13.6003	0	1	0	0	0	0	0	Coturnix_coturnix
R.	Erithacus rubecula	Robin	18	2.89037	G	-	-	6650000	4200000	1.58333	15.2506	0.199572	woodland	0.39	11.9984	0	0	1	0	0	0	0	Erithacus_rubecula
RA	Alca torda	Razorbill	707	6.56103	A	-	-	140000	99000	1.41414	11.5029	0.150493	coastal	NA	8.98323	1	0	0	0	0	0	0	Alca_torda
RB	Emberiza schoeniclus	Reed Bunting	21	3.04452	R	-	-	255000	220000	1.15909	12.3014	0.064117	farmland	1.28	11.2704	0	1	0	0	0	0	0	Emberiza_schoeniclus
RC	Anthus petrosus	Rock Pipit	23	3.13549	G	-	-	34000	34000	1	10.4341	0	coastal	1.02	11.6825	1	0	0	0	0	0	0	Anthus_petrosus
RG	Lagopus lagopus	Red Grouse	600	6.39693	G	-	-	265000	250000	1.06	12.4292	0.025306	upland	2.82	6.73787	0	0	0	0	0	1	0	Lagopus_lagopus
RH	Gavia stellata	Red-throated Diver	1635	7.3994	A	y	y	1250	1217.5	1.02669	7.10455	0.011441	upland	2.07	6.05105	0	0	0	0	0	1	0	Gavia_stellata
RK	Tringa totanus	Redshank	117	4.76217	A	-	-	22000	32100	0.68536	10.3766	-0.16408	unclassified	1.75	11.0359	0	0	0	0	0	0	1	Tringa_totanus
RM	Mergus serrator	Red-breasted Merganser	1150	7.04752	G	-	-	1550	2200	0.70455	7.69621	-0.15209	upland	1.13	7.37249	0	0	0	0	0	1	0	Mergus_serrator
RN	Corvus corax	Raven	1320	7.18539	G	-	-	9500	7000	1.35714	8.85367	0.132626	upland	0.72	11.7378	0	0	0	0	0	1	0	Corvus_corax
RO	Corvus frugilegus	Rook	432	6.06843	G	-	-	885000	855000	1.03509	13.6589	0.014977	farmland	0.51	12.7341	0	1	0	0	0	0	0	Corvus_frugilegus
RP	Charadrius hiaticula	Ringed Plover	64	4.15888	A	-	-	5300	8500	0.62353	9.04782	-0.20514	coastal	1.33	8.22146	1	0	0	0	0	0	0	Charadrius_hiaticula
RT	Phoenicurus phoenicurus	Redstart	15	2.70805	A	-	-	135000	90000	1.5	11.4076	0.176091	woodland	0.71	11.3098	0	0	1	0	0	0	0	Phoenicurus_phoenicurus
RW	Acrocephalus scirpaceus	Reed Warbler	13	2.56495	G	-	-	130000	60000	2.16667	11.0021	0.335792	wetland	1.53	13.1524	0	0	0	1	0	0	0	Acrocephalus_scirpaceus
RZ	Turdus torquatus	Ring Ouzel	110	4.70048	A	-	-	7300	8250	0.88485	9.01797	-0.05313	upland	2	9.03076	0	0	0	0	0	1	0	Turdus_torquatus
S.	Alauda arvensis	Skylark	42	3.73767	R	-	-	1500000	2000000	0.75	14.5087	-0.12494	farmland	0.93	12.1983	0	1	0	0	0	0	0	Alauda_arvensis
SA	Phalacrocorax aristotelis	Shag	2015	7.60837	A	-	-	17500	37500	0.46667	10.5321	-0.33099	coastal	1.81	12.5428	1	0	0	0	0	0	0	Phalacrocorax_aristotelis
SC	Saxicola rubicola	Stonechat	15	2.70805	A	-	-	61000	15250	4	9.63233	0.60206	unclassified	1.42	13.9903	0	0	0	0	0	0	1	Saxicola_torquatus
SD	Columba oenas	Stock Dove	320	5.76832	A	-	-	320000	240000	1.33333	12.3884	0.124939	farmland	0.5	12.4358	0	1	0	0	0	0	0	Columba_oenas
SE	Asio flammeus	Short-eared Owl	305	5.72031	A	-	y	1380	2250	0.61333	7.71869	-0.2123	upland	1.37	9.62002	0	0	0	0	0	1	0	Asio_flammeus
SF	Muscicapa striata	Spotted Flycatcher	17	2.83321	R	-	-	38500	120000	0.32083	11.6952	-0.49372	woodland	0.56	12.1492	0	0	1	0	0	0	0	Muscicapa_striata
SG	Sturnus vulgaris	Starling	80	4.38203	A	-	-	1650000	1100000	1.5	13.9108	0.176091	farmland	1.23	11.8028	0	1	0	0	0	0	0	Sturnus_vulgaris
SH	Accipiter nisus	Sparrowhawk	153	5.03044	G	-	-	28500	32000	0.89063	10.3735	-0.05031	woodland	0.36	11.9163	0	0	1	0	0	0	0	Accipiter_nisus
SI	Apus apus	Swift	43	3.7612	G	-	-	59000	80000	0.7375	11.2898	-0.13224	urban	0.89	12.447	0	0	0	0	1	0	0	Apus_apus
SK	Spinus spinus	Siskin	14	2.63906	G	-	-	430000	300000	1.43333	12.6115	0.156347	woodland	2.11	10.2425	0	0	1	0	0	0	0	Carduelis_spinus
SL	Hirundo rustica	Swallow	19	2.94444	A	-	-	625000	570000	1.09649	13.2534	0.040005	unclassified	0.55	12.4305	0	0	0	0	0	0	1	Hirundo_rustica
SM	Riparia riparia	Sand Martin	13	2.56495	A	-	-	137250	163750	0.83817	12.0061	-0.07667	unclassified	1.21	11.9551	0	0	0	0	0	0	1	Riparia_riparia
SN	Gallinago gallinago	Snipe	110	4.70048	A	-	-	64500	55000	1.17273	10.9151	0.069197	upland	1.61	10.267	0	0	0	0	0	1	0	Gallinago_gallinago
ST	Turdus philomelos	Song Thrush	82	4.40672	R	-	-	1200000	990000	1.21212	13.8055	0.083546	woodland	0.36	11.3957	0	0	1	0	0	0	0	Turdus_philomelos
SU	Tadorna tadorna	Shelduck	1275	7.1507	A	-	-	7600	10600	0.71698	9.26861	-0.14449	coastal	1.36	12.0434	1	0	0	0	0	0	0	Tadorna_tadorna
SV	Spatula clypeata	Shoveler	650	6.47697	A	-	-	1100	1250	0.88	7.1309	-0.05552	wetland	2.27	11.7556	0	0	0	1	0	0	0	Anas_clypeata
SW	Acrocephalus schoenobaenus	Sedge Warbler	12	2.48491	G	-	-	220000	250000	0.88	12.4292	-0.05552	wetland	1.46	11.3914	0	0	0	1	0	0	0	Acrocephalus_schoenobaenus
T.	Anas crecca	Teal	350	5.85793	A	-	-	3725	2050	1.81707	7.6256	0.259372	upland	2.09	10.0713	0	0	0	0	0	1	0	Anas_crecca
TC	Certhia familiaris	Treecreeper	9	2.19722	G	-	-	210000	200000	1.05	12.2061	0.021189	woodland	0.82	11.1195	0	0	1	0	0	0	0	Certhia_familiaris
TD	Streptopelia turtur	Turtle Dove	140	4.94164	R	-	-	3600	75000	0.048	11.2252	-1.31876	farmland	0.62	13.7662	0	1	0	0	0	0	0	Streptopelia_turtur
TE	Thalasseus sandvicensis	Sandwich Tern	245	5.50126	A	-	y	12500	14000	0.89286	9.54681	-0.04922	coastal	1.49	12.3093	1	0	0	0	0	0	0	Sterna_sandvicensis
TN	Burhinus oedicnemus	Stone-curlew	465	6.14204	R	y	y	365	173	2.10983	5.15329	0.324247	farmland	1.24	15.8668	0	1	0	0	0	0	0	Burhinus_oedicnemus
TO	Strix aluco	Tawny Owl	420	6.04025	G	-	-	50000	20000	2.5	9.90349	0.39794	woodland	0.87	12.8739	0	0	1	0	0	0	0	Strix_aluco
TP	Anthus trivialis	Tree Pipit	23	3.13549	G	-	-	105000	120000	0.875	11.6952	-0.05799	woodland	1.35	11.2439	0	0	1	0	0	0	0	Anthus_trivialis
TS	Passer montanus	Tree Sparrow	24	3.17805	R	-	-	225000	110000	2.04545	11.6082	0.31079	farmland	0.8	13.0709	0	1	0	0	0	0	0	Passer_montanus
TU	Aythya fuligula	Tufted Duck	800	6.68461	G	-	-	17000	7500	2.26667	8.92266	0.355388	wetland	1.79	10.1386	0	0	0	1	0	0	0	Aythya_fuligula
TW	Linaria flavirostris	Twite	16	2.77259	R	-	-	7800	65000	0.12	11.0821	-0.92082	upland	1.4	6.94625	0	0	0	0	0	1	0	Carduelis_flavirostris
TY	Cepphus grylle	Black Guillemot	420	6.04025	A	-	-	19000	36500	0.52055	10.5051	-0.28354	coastal	3.23	7.45566	1	0	0	0	0	0	0	Cepphus_grylle
W.	Oenanthe oenanthe	Wheatear	23	3.13549	G	-	-	165000	55000	3	10.9151	0.477121	upland	1.25	11.6202	0	0	0	0	0	1	0	Oenanthe_oenanthe
WA	Rallus aquaticus	Water Rail	140	4.94164	A	-	-	3900	675	5.77778	6.51471	0.761761	wetland	2.11	13.3215	0	0	0	1	0	0	0	Rallus_aquaticus
WC	Saxicola rubetra	Whinchat	16	2.77259	G	-	-	49500	21000	2.35714	9.95228	0.372386	upland	1.31	11.299	0	0	0	0	0	1	0	Saxicola_rubetra
WH	Sylvia communis	Whitethroat	15	2.70805	G	-	-	1100000	660000	1.66667	13.4	0.221849	farmland	0.75	12.6536	0	1	0	0	0	0	0	Sylvia_communis
WK	Scolopax rusticola	Woodcock	275	5.61677	A	-	-	55000	15000	3.66667	9.61581	0.564271	woodland	1.21	10.6011	0	0	1	0	0	0	0	Scolopax_rusticola
WL	Lullula arborea	Woodlark	30	3.4012	R	y	y	2300	600	3.83333	6.39693	0.583577	unclassified	1.58	13.472	0	0	0	0	0	0	1	Lullula_arborea
WM	Numenius phaeopus	Whimbrel	425	6.05209	A	y	-	310	530	0.58491	6.27288	-0.23291	upland	1.07	5.88832	0	0	0	0	0	1	0	Numenius_phaeopus
WN	Mareca penelope	Wigeon	800	6.68461	A	-	-	200	400	0.5	5.99146	-0.30103	upland	1.83	6.68293	0	0	0	0	0	1	0	Anas_penelope
WO	Phylloscopus sibilatrix	Wood Warbler	10	2.30259	G	-	-	6500	17200	0.37791	9.75266	-0.42262	woodland	1.1	11.3756	0	0	1	0	0	0	0	Phylloscopus_sibilatrix
WP	Columba palumbus	Woodpigeon	470	6.15273	G	-	-	5050000	2350000	2.14894	14.6699	0.332224	farmland	0.38	12.2214	0	1	0	0	0	0	0	Columba_palumbus
WR	Troglodytes troglodytes	Wren	10	2.30259	G	-	-	9750000	7100000	1.37324	15.7756	0.137746	woodland	0.34	12.2368	0	0	1	0	0	0	0	Troglodytes_troglodytes
WT	Poecile montanus	Willow Tit	12	2.48491	A	-	-	2750	25000	0.11	10.1266	-0.95861	woodland	0.68	10.1958	0	0	1	0	0	0	0	Parus_montanus
WW	Phylloscopus trochilus	Willow Warbler	9	2.19722	G	-	-	2050000	2300000	0.8913	14.6484	-0.04997	woodland	0.69	10.4597	0	0	1	0	0	0	0	Phylloscopus_trochilus
Y.	Emberiza citrinella	Yellowhammer	30	3.4012	G	-	-	685000	1200000	0.57083	13.9978	-0.24349	farmland	1.04	11.5528	0	1	0	0	0	0	0	Emberiza_citrinella
YW	Motacilla flava	Yellow Wagtail	17	2.83321	G	-	-	19500	50000	0.39	10.8198	-0.40894	farmland	1.45	12.137	0	1	0	0	0	0	0	Motacilla_flava
BW	Limosa limosa	Black-tailed Godwit	275	5.61677	R	y	-	53	41	1.29268	3.71357	0.111492	unclassified	2.03	12.0468	0	0	0	0	0	0	1	Limosa_limosa
DO	Charadrius morinellus	Dotterel	110	4.70048	A	y	y	425	895	0.47486	6.79682	-0.32343	upland	2.72	5.38502	0	0	0	0	0	1	0	Eudromias_morinellus
GN	Bucephala clangula	Goldeneye	1025	6.93245	A	y	-	200	96	2.08333	4.56435	0.318759	wetland	1.87	8.47429	0	0	0	1	0	0	0	Bucephala_clangula
WE	Haliaeetus albicilla	White-tailed Eagle	4252	8.35514	R	y	y	122	10	12.2	2.30259	1.08636	coastal	NA	10.7599	1	0	0	0	0	0	0	Haliaeetus_albicilla
WS	Cygnus cygnus	Whooper Swan	9250	9.13238	A	y	y	24	2	12	0.693147	1.07918	upland	1.43	6.26509	0	0	0	0	0	1	0	Cygnus_cygnus
BI	Botaurus stellaris	Bittern	1453	7.28139	R	y	y	191	20	9.55	2.99573	0.980003	wetland	NA	13.1076	0	0	0	1	0	0	0	Botaurus_stellaris
CP	Tetrao urogallus	Capercaillie	4250	8.35467	R	y	y	1100	2200	0.5	7.69621	-0.30103	woodland	NA	8.73708	0	0	1	0	0	0	0	Tetrao_urogallus
CX	Melanitta nigra	Common Scoter	1100	7.00307	R	y	-	52	82.5	0.630303	4.4128	-0.20045	upland	NA	4.22591	0	0	0	0	0	1	0	Melanitta_nigra
GX	Morus bassanus	Gannet	3000	8.00637	A	-	-	295000	201000	1.46766	12.2111	0.166626	coastal	NA	8.73326	1	0	0	0	0	0	0	Morus_bassanus
GY	Spatula querquedula	Garganey	400	5.99146	A	y	-	105	70	1.5	4.2485	0.176091	wetland	NA	12.3896	0	0	0	1	0	0	0	Spatula_querquedula
MX	Puffinus puffinus	Manx Shearwater	427	6.05678	A	-	-	295000	235000	1.25532	12.3673	0.098754	coastal	NA	NA	1	0	0	0	0	0	0	Puffinus_puffinus
PT	Anas acuta	Pintail	900	6.80239	A	y	-	27	842	0.032067	6.73578	-1.49395	wetland	NA	8.52735	0	0	0	1	0	0	0	Anas_acuta
SZ	Podiceps auritus	Slavonian Grebe	406	6.00635	A	y	y	28	74	0.378378	4.30407	-0.42207	wetland	NA	8.29965	0	0	0	1	0	0	0	Podiceps_auritus
TM	Hydrobates pelagicus	Storm Petrel	26	3.2581	A	-	y	25500	85000	0.3	11.3504	-0.52288	coastal	NA	13.9625	1	0	0	0	0	0	0	Hydrobates_pelagicus

## Sheet: Occupancy
Species	AllPA_coeff	AllPA_se	AllPA_P	AllPA_r2	SAC_coeff	SAC_se	SAC_P	SAC_r2	SPA_coeff	SPA_se	SPA_P	SPA_r2	SSSI_coeff	SSSI_se	SSSI_P	SSSI_r2	null_r2
AC	1.35421	0.263468	2.75e-07	0.704321	1.25584	0.282395	8.7e-06	0.701001	1.27529	0.264394	1.41e-06	0.703958	NA	NA	NA	NA	0.701127
AE	0.977435	0.215201	5.57e-06	0.654561	0.44557	0.28739	0.121045	0.652682	0.757357	0.227747	0.000883	0.653648	0.873697	0.236363	0.000219	0.654058	0.652429
AF	1.34954	0.313914	1.72e-05	0.516154	0.647705	0.356624	0.069338	0.510618	1.37294	0.319601	1.74e-05	0.515667	1.32382	0.314986	2.64e-05	0.515902	0.509341
AV	2.92273	0.419689	3.31e-12	0.489119	0.816329	0.452095	0.070971	0.464892	3.19718	0.411994	8.48e-15	0.493553	2.92229	0.417853	2.68e-12	0.489241	0.463514
B.	-0.61699	0.07141	5.62e-18	0.570735	-0.65867	0.091012	4.58e-13	0.56996	-0.72735	0.080237	1.25e-19	0.570907	-0.7136	0.07815	6.77e-20	0.570816	0.569163
BC	-0.33517	0.084981	8.01e-05	0.342999	-0.39669	0.107281	0.000218	0.342944	-0.6327	0.100432	2.98e-10	0.343316	-0.37652	0.086908	1.48e-05	0.343029	0.342834
BF	-0.49003	0.083348	4.12e-09	0.145277	-0.35446	0.109489	0.001206	0.14491	-0.82523	0.10258	8.64e-16	0.14583	-0.51699	0.086559	2.33e-09	0.145295	0.144727
BH	0.642024	0.078791	3.69e-16	0.208708	0.419974	0.095426	1.08e-05	0.207638	0.526801	0.086311	1.04e-09	0.207928	0.691905	0.080568	8.86e-18	0.209031	0.207177
BK	-0.00294	0.143386	0.983635	0.357568	0.171631	0.17945	0.338857	0.358085	0.042048	0.156555	0.78825	0.35765	0.123841	0.155272	0.425115	0.357706	0.357702
BO	-0.19849	0.201556	0.324716	0.170597	-0.33682	0.257375	0.190644	0.170608	-0.13043	0.212988	0.540288	0.170529	-0.08683	0.203353	0.669374	0.170486	0.1706
BR	2.688	0.495182	5.69e-08	0.46274	1.42981	0.525367	0.006498	0.442987	2.76285	0.494863	2.36e-08	0.463632	2.66966	0.492951	6.11e-08	0.46296	0.436244
BT	-0.46701	0.070856	4.37e-11	0.484594	-0.30932	0.090285	0.000613	0.484026	-0.77273	0.081324	2.06e-21	0.485485	-0.54393	0.076281	9.99e-13	0.484722	0.483828
BV	0.328577	0.20697	0.112387	0.453843	0.505179	0.241464	0.036425	0.454259	0.536704	0.221209	0.015257	0.455018	0.62526	0.22913	0.006356	0.455291	0.452776
BZ	-0.28331	0.05901	1.58e-06	0.238558	-0.34205	0.076053	6.87e-06	0.23851	-0.32586	0.067127	1.21e-06	0.238618	-0.25933	0.063584	4.53e-05	0.23846	0.238247
C.	-0.3893	0.084363	3.94e-06	0.610914	-0.44156	0.100937	1.22e-05	0.610874	-0.66697	0.091329	2.82e-13	0.611433	-0.30986	0.088629	0.000472	0.610775	0.610569
CA	0.270238	0.201246	0.179329	0.217239	-0.33026	0.270174	0.221563	0.217115	-0.37216	0.234522	0.112543	0.217278	0.396004	0.206682	0.055364	0.217465	0.216894
CB	0.390131	0.209328	0.06236	0.337071	-0.33431	0.272033	0.219096	0.337034	0.099401	0.227094	0.661597	0.336939	0.347613	0.210002	0.097867	0.337063	0.336967
CC	-0.34479	0.093149	0.000214	0.403635	-0.28732	0.116854	0.013939	0.403455	-0.59106	0.109462	6.68e-08	0.403785	-0.3802	0.094624	5.87e-05	0.402778	0.403293
CD	-1.05257	0.089494	6.17e-32	0.303238	-1.00745	0.11562	2.95e-18	0.302389	-0.87548	0.102178	1.05e-17	0.302303	-1.07242	0.091342	7.88e-32	0.303244	0.30121
CE	0.771741	0.434664	0.075817	0.698431	0.284137	0.673576	0.673147	0.69726	0.838973	0.450649	0.062645	0.698624	0.651909	0.480781	0.175119	0.697524	0.697023
CF	0.025337	0.398133	0.949258	0.60121	-0.46697	0.531231	0.37938	0.601697	0.648592	0.480101	0.176712	0.601812	0.206078	0.41637	0.620643	0.601089	0.601216
CH	-0.38218	0.067951	1.86e-08	0.466092	-0.20424	0.084828	0.016055	0.465495	-0.57903	0.074164	5.84e-15	0.466762	-0.41522	0.075117	3.25e-08	0.46605	0.465391
CI	2.58364	0.337684	1.99e-14	0.62649	NA	NA	NA	NA	NA	NA	NA	NA	NA	NA	NA	NA	0.591653
CK	0.343588	0.0592	6.48e-09	0.120133	0.311135	0.07618	4.42e-05	0.119817	-0.10119	0.067484	0.133761	0.11949	0.473203	0.06387	1.27e-13	0.120494	0.119487
CL	1.55733	2.03154	0.443333	0.748123	NA	NA	NA	NA	NA	NA	NA	NA	NA	NA	NA	NA	0.747435
CM	-0.13065	0.090703	0.149763	0.496722	-0.47642	0.131805	0.000301	0.497094	-0.20079	0.099105	0.042766	0.4968	-0.17814	0.104933	0.089573	0.496741	0.496623
CN	0.881151	0.158998	2.99e-08	0.295115	0.530823	0.204527	0.009449	0.293273	0.795152	0.167147	1.96e-06	0.294548	0.934563	0.164118	1.24e-08	0.295116	0.292753
CO	0.665211	0.113755	4.98e-09	0.199265	-0.14117	0.152243	0.353773	0.198513	0.466368	0.129565	0.000319	0.19877	0.708506	0.113856	4.88e-10	0.19937	0.198454
CR	0.229244	0.265727	0.3883	0.299176	-0.66905	0.377161	0.07608	0.305879	-0.0156	0.307369	0.959513	0.300408	-0.22993	0.297358	0.439381	0.304659	0.304349
CS	0.092664	0.066271	0.162033	0.377379	0.301307	0.0838	0.000324	0.377656	0.036293	0.073633	0.622092	0.377328	0.217643	0.073895	0.003226	0.37755	0.37729
CT	-0.02271	0.061468	0.711806	0.165036	-0.0399	0.079229	0.614563	0.165019	-0.11854	0.069943	0.0901	0.165048	-0.0594	0.066009	0.36822	0.165018	0.165024
CU	0.390934	0.071932	5.49e-08	0.412728	0.113408	0.092264	0.219006	0.412225	0.654753	0.080691	4.89e-16	0.413327	0.43155	0.076913	2.01e-08	0.412805	0.412189
CW	1.94284	0.256169	3.35e-14	0.413352	1.28821	0.328519	8.81e-05	0.406401	1.31958	0.27555	1.68e-06	0.408065	1.96679	0.255486	1.38e-14	0.413661	0.404275
CY	1.93341	0.477858	5.21e-05	0.508071	2.76526	0.499652	3.12e-08	0.51143	NA	NA	NA	NA	2.34704	0.479006	9.59e-07	0.514052	0.486241
D.	-0.59245	0.067999	2.97e-18	0.351049	-0.56436	0.085752	4.67e-11	0.350534	-0.73254	0.078388	9.18e-21	0.351207	-0.65012	0.071979	1.68e-19	0.351075	0.350025
DI	0.013378	0.079688	0.866681	0.214579	-0.07503	0.099017	0.44863	0.214624	0.056834	0.091769	0.53571	0.214603	0.014836	0.085975	0.862995	0.214616	0.214614
DN	1.01345	0.11177	1.22e-19	0.492573	1.05859	0.120496	1.56e-18	0.493074	1.00191	0.111945	3.55e-19	0.491806	0.956056	0.120192	1.8e-15	0.497722	0.49184
DV	-0.69872	0.108027	9.93e-11	0.171808	-0.69575	0.140545	7.41e-07	0.171433	-0.53716	0.120657	8.51e-06	0.1713	-0.65644	0.112065	4.69e-09	0.171696	0.17093
DW	2.89412	0.41758	4.19e-12	0.527244	1.71041	0.43565	8.63e-05	0.513686	1.01001	0.39463	0.010486	0.509474	2.90115	0.417076	3.5e-12	0.527452	0.506109
E.	-0.02949	0.175846	0.866839	0.580942	-0.77841	0.260932	0.002853	0.581811	0.054886	0.188833	0.771312	0.580952	0.023421	0.190591	0.902198	0.580934	0.580911
EA	0.310414	0.13561	0.022078	0.443286	-0.12213	0.194427	0.52992	0.443233	0.219863	0.143189	0.124669	0.442968	0.307972	0.164377	0.060988	0.443538	0.44287
ET	2.37622	0.241937	9.09e-23	0.419412	2.12901	0.287188	1.23e-13	0.412197	2.567	0.24375	6.2e-26	0.421771	2.38986	0.241224	3.87e-23	0.419511	0.402562
F.	-0.44048	0.185563	0.017609	0.516366	-1.15789	0.262112	9.98e-06	0.517679	-0.88494	0.213141	3.3e-05	0.517574	-0.2615	0.200937	0.193121	0.515982	0.515748
FC	NA	NA	NA	NA	NA	NA	NA	NA	-0.41241	0.55837	0.460154	0.420747	NA	NA	NA	NA	0.420032
G.	0.384229	0.11702	0.001025	0.388232	0.41515	0.152851	0.006607	0.388121	-0.40343	0.138545	0.003593	0.387946	0.3907	0.117122	0.00085	0.388219	0.38792
GA	2.0017	0.19809	5.25e-24	0.265024	0.214566	0.264697	0.417589	0.255428	1.59113	0.205856	1.08e-14	0.259861	2.01808	0.198027	2.18e-24	0.265304	0.255089
GB	0.157019	0.12532	0.210229	0.528834	-0.38643	0.165083	0.019241	0.529284	0.235504	0.133672	0.078102	0.528879	0.2109	0.140498	0.133331	0.528809	0.528861
GC	-0.099	0.063485	0.118914	0.138082	-0.13465	0.082513	0.102717	0.138061	-0.11828	0.072902	0.104703	0.138081	-0.17778	0.067923	0.008862	0.138101	0.138079
GD	0.360196	0.161768	0.025973	0.244284	0.320678	0.210718	0.12805	0.244072	0.321984	0.201445	0.109961	0.244054	0.225227	0.177599	0.204736	0.244049	0.243904
GG	0.66043	0.166501	7.29e-05	0.244048	-0.20894	0.228963	0.361479	0.243203	0.384743	0.192101	0.045197	0.24339	0.724728	0.166231	1.3e-05	0.244223	0.243191
GH	0.894894	0.135907	4.56e-11	0.110574	1.14044	0.169061	1.52e-11	0.110721	0.577761	0.154236	0.00018	0.108235	1.08298	0.139845	9.62e-15	0.11172	0.10695
GI	0.145966	0.458641	0.750289	0.224781	0.700443	0.50754	0.167564	0.226081	0.607884	0.505574	0.229222	0.225773	0.172537	0.460312	0.707789	0.224831	0.224506
GK	0.739568	0.127619	6.83e-09	0.536196	1.0589	0.146473	4.85e-13	0.538685	0.97776	0.133696	2.61e-13	0.53852	0.698795	0.145348	1.53e-06	0.534776	0.532248
GL	-0.09767	0.06632	0.140833	0.11818	-0.06581	0.08379	0.432241	0.11814	-0.20785	0.077495	0.007316	0.118286	-0.17794	0.071959	0.013408	0.118244	0.118081
GO	-0.66465	0.074109	3.01e-19	0.297425	-0.69493	0.092085	4.47e-14	0.297059	-0.82186	0.086142	1.42e-21	0.297713	-0.65316	0.075619	5.74e-18	0.297334	0.296368
GP	0.200124	0.076025	0.00848	0.547361	0.274724	0.089235	0.002079	0.547389	0.452657	0.080321	1.74e-08	0.547968	0.243949	0.083437	0.003459	0.547397	0.547267
GR	-0.93139	0.075603	7.12e-35	0.31796	-0.81009	0.095465	2.14e-17	0.316809	-0.95265	0.087093	7.56e-28	0.3175	-0.95838	0.078728	4.31e-34	0.317911	0.315757
GS	-0.09808	0.080209	0.221404	0.23329	-0.05425	0.103322	0.599534	0.233279	-0.34862	0.095894	0.000277	0.233442	-0.12733	0.082846	0.124294	0.233294	0.233272
GT	-0.39484	0.068863	9.82e-09	0.391381	-0.31435	0.088719	0.000395	0.391056	-0.69682	0.079407	1.7e-18	0.392086	-0.47941	0.074104	9.84e-11	0.391515	0.390882
GU	0.452217	0.320704	0.158517	0.404234	-0.29495	0.420347	0.482883	0.40394	0.287301	0.339116	0.396881	0.403971	0.629903	0.332756	0.05836	0.404956	0.403842
GW	0.217411	0.096588	0.024391	0.203046	-0.05648	0.124372	0.649752	0.202908	-0.1826	0.117069	0.118819	0.202952	0.230424	0.097279	0.017851	0.203052	0.202894
H.	0.155039	0.086833	0.074183	0.111518	-0.09288	0.116566	0.425553	0.111503	0.013396	0.100333	0.893782	0.111436	0.223757	0.090164	0.013076	0.111643	0.111484
HC	-0.13381	0.08552	0.117667	0.675703	-0.11964	0.120771	0.321872	0.675682	-0.27818	0.09328	0.002862	0.675882	0.04847	0.103155	0.638441	0.675677	0.675654
HF	2.57093	0.504419	3.45e-07	0.28363	2.09877	0.558789	0.000173	0.275948	1.95219	0.558468	0.000473	0.276994	2.573	0.504089	3.32e-07	0.283627	0.270311
HG	0.305445	0.094135	0.001175	0.38933	-0.22454	0.124244	0.070717	0.389225	0.215084	0.10462	0.039795	0.389186	0.394665	0.101772	0.000105	0.389442	0.389138
HH	0.427702	0.149854	0.004315	0.376392	-0.40447	0.208806	0.052738	0.376221	0.566932	0.149635	0.000151	0.376963	0.703923	0.158875	9.39e-06	0.378413	0.37531
HM	-0.69066	0.069103	1.61e-23	0.180749	-0.72122	0.089778	9.49e-16	0.180306	-0.68084	0.08075	3.42e-17	0.180404	-0.75653	0.071998	7.97e-26	0.18089	0.179447
HS	-1.07647	0.076269	3.1e-45	0.370424	-0.8575	0.0963	5.37e-19	0.3686	-0.99318	0.087434	6.68e-30	0.369381	-1.07558	0.079614	1.37e-41	0.370083	0.367412
HY	1.04826	0.254201	3.73e-05	0.19843	1.13647	0.323253	0.000439	0.197284	0.621114	0.274237	0.02352	0.197369	1.05445	0.249595	2.39e-05	0.196246	0.196579
J.	-0.10473	0.099374	0.291925	0.270174	-0.22464	0.128178	0.079678	0.270179	-0.42742	0.119154	0.000334	0.270335	-0.11917	0.100921	0.23767	0.270162	0.270146
JD	-0.70608	0.072205	1.39e-22	0.326175	-0.76436	0.08985	1.78e-17	0.325829	-0.77542	0.08299	9.31e-21	0.326046	-0.77055	0.074134	2.64e-25	0.326318	0.32467
K.	-0.01072	0.061181	0.860965	0.118243	-0.29659	0.076145	9.82e-05	0.118447	-0.25162	0.069484	0.000293	0.118462	0.025195	0.063634	0.69215	0.118252	0.118189
KF	-1.02346	0.257376	6.99e-05	0.143824	-0.96644	0.37488	0.009938	0.143351	-1.33813	0.324165	3.66e-05	0.144179	-1.01374	0.257084	8.04e-05	0.143802	0.14293
KI	-0.23529	0.307375	0.443991	0.410065	-1.30034	0.451543	0.00398	0.407505	-0.30021	0.329239	0.361863	0.410018	-0.16008	0.328072	0.625593	0.409216	0.409936
KT	NA	NA	NA	NA	NA	NA	NA	NA	NA	NA	NA	NA	NA	NA	NA	NA	0.073017
L.	0.503322	0.065495	1.53e-14	0.208843	0.178675	0.081803	0.028947	0.208081	0.57791	0.07154	6.58e-16	0.208906	0.557313	0.068295	3.34e-16	0.209035	0.207997
LB	0.398214	0.109795	0.000287	0.232821	-0.31153	0.145304	0.032035	0.232633	0.595604	0.116988	3.56e-07	0.233253	0.410142	0.112441	0.000265	0.23288	0.232437
LE	-0.08785	0.452211	0.845973	0.135593	-1.24543	0.757124	0.099979	0.137825	-0.42953	0.546027	0.431489	0.136263	0.108918	0.463907	0.814377	0.135516	0.135202
LG	0.620952	0.127221	1.06e-06	0.09379	0.124034	0.172642	0.472483	0.092789	0.431119	0.14286	0.002546	0.09316	0.707205	0.128832	4.03e-08	0.094028	0.092767
LI	0.233453	0.072878	0.001358	0.199039	0.188163	0.091098	0.038875	0.198957	-0.02703	0.083987	0.747593	0.198864	0.293391	0.074205	7.69e-05	0.199115	0.198741
LP	0.514535	0.351065	0.142746	0.211465	-0.70182	0.49344	0.154939	0.211412	-0.25418	0.407114	0.532394	0.21108	0.544203	0.349978	0.119955	0.211504	0.211011
LR	-0.12527	0.071202	0.078524	0.20426	0.02906	0.091959	0.751991	0.204206	-0.46241	0.084323	4.16e-08	0.204992	-0.04384	0.076383	0.566042	0.204199	0.204186
LS	0.826866	0.329329	0.012047	0.185114	0.82355	0.419001	0.049355	0.184588	0.354221	0.39391	0.368523	0.184215	0.833395	0.329007	0.011307	0.185123	0.184181
LT	-0.28107	0.084364	0.000863	0.217684	-0.30907	0.110345	0.005096	0.217651	-0.61931	0.100811	8.08e-10	0.218062	-0.33075	0.087228	0.00015	0.217733	0.217559
LW	0.034197	0.148408	0.817762	0.266671	-0.27008	0.200077	0.177056	0.266956	-0.2025	0.169567	0.232404	0.266804	0.021367	0.148224	0.885382	0.266921	0.266749
M.	-0.1868	0.059885	0.001812	0.116398	-0.17921	0.076068	0.018478	0.116371	-0.27003	0.068332	7.76e-05	0.116491	-0.21427	0.063191	0.000697	0.116416	0.116293
MA	-0.00234	0.059189	0.968418	0.145265	-0.11247	0.073973	0.128396	0.145287	-0.00889	0.066501	0.893683	0.145265	0.002398	0.062571	0.969434	0.14526	0.145209
MG	NA	NA	NA	NA	NA	NA	NA	NA	NA	NA	NA	NA	NA	NA	NA	NA	0.516817
MH	-0.20292	0.095166	0.032985	0.262493	-0.54136	0.121698	8.65e-06	0.262763	-0.31355	0.107923	0.003669	0.262558	-0.19417	0.095632	0.042321	0.262478	0.262381
ML	0.338605	0.134745	0.011973	0.316602	0.219753	0.148848	0.139846	0.315906	0.44491	0.136477	0.001114	0.317075	0.406558	0.143424	0.004587	0.316896	0.315015
MP	1.52115	0.096996	1.99e-55	0.420266	1.64167	0.132193	2.07e-35	0.419014	1.02929	0.109538	5.63e-21	0.417904	1.70551	0.101816	5.58e-63	0.420775	0.416484
MR	1.73131	0.302502	1.04e-08	0.514661	1.54474	0.367558	2.64e-05	0.511733	1.77199	0.304688	6.04e-09	0.514743	1.74268	0.301575	7.53e-09	0.514789	0.508244
MS	0.913861	0.109037	5.24e-17	0.210297	-0.09502	0.147131	0.518394	0.208547	0.65053	0.122788	1.17e-07	0.209226	0.928587	0.110036	3.2e-17	0.210288	0.208442
MT	0.972365	0.154454	3.06e-10	0.262487	0.474559	0.202314	0.018994	0.261227	0.581659	0.179632	0.001203	0.261403	0.978534	0.15437	2.31e-10	0.262484	0.260984
MU	2.10671	0.541303	9.95e-05	0.392439	-0.67086	0.694986	0.334398	0.379401	2.07313	0.560176	0.000215	0.389254	2.11221	0.539997	9.17e-05	0.392724	0.379181
N.	0.634818	0.275436	0.021179	0.385826	-0.82692	0.42992	0.054425	0.385651	-0.38415	0.337413	0.254905	0.385375	0.646546	0.274902	0.018677	0.38585	0.385207
NH	0.12909	0.116522	0.267922	0.341197	-0.14225	0.144324	0.324308	0.341137	-0.2498	0.144943	0.084807	0.34118	0.136904	0.116451	0.239739	0.341184	0.341077
NJ	0.863223	0.514807	0.093584	0.329833	0.154266	0.586484	0.792523	0.325158	-0.41356	0.491831	0.400429	0.324	0.868355	0.514601	0.09152	0.329825	0.324986
NX	0.146962	0.329853	0.655931	0.764116	0.373483	0.389758	0.33794	0.764178	NA	NA	NA	NA	0.557147	0.368678	0.130737	0.763259	0.7644
OC	NA	NA	NA	NA	NA	NA	NA	NA	NA	NA	NA	NA	NA	NA	NA	NA	0.428534
OP	1.24166	0.267831	3.55e-06	0.382793	1.08168	0.344605	0.001696	0.378698	1.34779	0.297347	5.82e-06	0.382356	1.24934	0.280208	8.25e-06	0.381908	0.374949
P.	0.25835	0.121777	0.033879	0.201992	-0.26382	0.148311	0.075262	0.202002	0.233538	0.134977	0.083594	0.201941	0.277981	0.121853	0.022531	0.202001	0.201953
PE	0.229698	0.110267	0.037241	0.125605	0.039607	0.129958	0.760546	0.125388	-0.08375	0.124567	0.501355	0.12538	0.317638	0.11492	0.00571	0.125899	0.125415
PF	0.429064	0.179162	0.016628	0.436536	0.324879	0.213729	0.128497	0.436268	-0.069	0.251493	0.783811	0.436027	0.444135	0.180477	0.013859	0.436548	0.436037
PM	0.211209	0.192324	0.272121	0.66093	-0.1066	0.226632	0.638096	0.660839	0.33691	0.214114	0.115601	0.660409	-0.04693	0.213855	0.826315	0.661052	0.661737
PO	2.27225	0.290213	4.89e-15	0.274306	0.6135	0.388496	0.114298	0.262919	2.26992	0.305314	1.05e-13	0.272948	2.29652	0.28898	1.91e-15	0.274584	0.26228
PU	-0.05454	0.435866	0.900419	0.495308	-1.02364	0.579775	0.077467	0.498551	0.300881	0.443966	0.497954	0.494749	0.037114	0.443768	0.933347	0.495107	0.494904
PW	-0.40084	0.055055	3.32e-13	0.092164	-0.39331	0.069315	1.39e-08	0.091928	-0.46499	0.061718	4.92e-14	0.092267	-0.40841	0.058864	3.97e-12	0.092123	0.091486
Q.	1.32127	0.650819	0.042339	0.193074	1.16219	0.756799	0.124621	0.192488	1.86549	0.672043	0.005506	0.194001	1.33834	0.650969	0.03979	0.193107	0.191955
R.	-0.49943	0.064075	6.47e-15	0.408467	-0.37719	0.081569	3.76e-06	0.407648	-0.74638	0.07138	1.37e-25	0.409478	-0.53868	0.070655	2.46e-14	0.40841	0.407301
RA	-0.08216	0.310486	0.7913	0.406603	-0.79043	0.427006	0.064154	0.407491	-0.331	0.341942	0.333043	0.406855	0.179423	0.322787	0.578311	0.406462	0.406084
RB	0.704935	0.069673	4.61e-24	0.148725	0.54392	0.087439	4.95e-10	0.147664	0.465399	0.07887	3.62e-09	0.147506	0.808908	0.071869	2.18e-29	0.149228	0.14687
RC	-0.33153	0.151404	0.028544	0.521805	-0.92246	0.225498	4.3e-05	0.522756	-0.39773	0.166616	0.016981	0.521878	-0.37188	0.170238	0.02893	0.521826	0.52141
RG	0.206613	0.07461	0.005619	0.545952	0.143677	0.090507	0.112408	0.545717	0.46742	0.081058	8.09e-09	0.546676	0.310468	0.08161	0.000142	0.546234	0.545621
RH	0.254482	0.139887	0.068881	0.519786	0.465903	0.168838	0.00579	0.520551	0.293232	0.145125	0.043326	0.519971	0.467591	0.15902	0.003277	0.52044	0.519541
RK	1.14562	0.088505	2.54e-38	0.319761	0.875482	0.105148	8.35e-17	0.316256	1.20195	0.093725	1.2e-37	0.319571	1.18538	0.091389	1.8e-38	0.319717	0.313751
RM	0.540469	0.132799	4.7e-05	0.39576	0.68303	0.17351	8.27e-05	0.395517	0.363112	0.148699	0.014609	0.395102	0.542277	0.145672	0.000197	0.395395	0.394427
RN	-0.07328	0.065519	0.263379	0.292615	-0.25849	0.083626	0.001995	0.29282	-0.47406	0.0763	5.19e-10	0.293398	-0.00196	0.071402	0.97809	0.292592	0.292586
RO	-0.58229	0.074554	5.71e-15	0.288518	-0.47733	0.091904	2.06e-07	0.288017	-0.71232	0.087376	3.57e-16	0.288593	-0.6137	0.07594	6.4e-16	0.288564	0.287701
RP	0.632186	0.12009	1.41e-07	0.396133	0.555414	0.153105	0.000286	0.39536	0.611015	0.127115	1.53e-06	0.395976	0.756366	0.127621	3.09e-09	0.396556	0.394518
RT	0.652584	0.087079	6.67e-14	0.403896	0.869811	0.103408	4.05e-17	0.404389	0.420766	0.101282	3.26e-05	0.402718	0.677377	0.091463	1.3e-13	0.403836	0.402127
RW	1.24667	0.166003	5.92e-14	0.385099	0.614675	0.211698	0.00369	0.383338	0.619133	0.178313	0.000516	0.383563	1.25006	0.165675	4.51e-14	0.385122	0.38305
RZ	0.459298	0.094956	1.32e-06	0.441583	0.588473	0.105709	2.59e-08	0.442023	0.374336	0.103108	0.000283	0.440882	0.519155	0.100642	2.49e-07	0.441829	0.439312
S.	0.137775	0.058145	0.017813	0.170256	0.034778	0.075329	0.644308	0.170167	0.16138	0.065157	0.013257	0.170261	0.292632	0.063853	4.59e-06	0.170517	0.170134
SA	-0.50876	0.186319	0.006322	0.509032	-0.62256	0.270432	0.021329	0.508453	-0.33163	0.199598	0.096619	0.508344	-0.49402	0.211032	0.019232	0.508814	0.507741
SC	0.563307	0.064248	1.82e-18	0.25771	0.474808	0.079601	2.45e-09	0.256426	0.202024	0.07191	0.004963	0.255559	0.695563	0.069898	2.5e-23	0.25819	0.255256
SD	0.237728	0.089899	0.008184	0.260518	0.104912	0.108636	0.334183	0.26041	0.380177	0.102176	0.000199	0.260623	0.262109	0.08994	0.003565	0.260546	0.260349
SE	0.498006	0.148214	0.000779	0.313588	0.090622	0.179277	0.613219	0.312103	0.623173	0.154703	5.62e-05	0.314051	0.638175	0.153419	3.19e-05	0.314363	0.312005
SF	-0.07046	0.07142	0.323862	0.087044	0.038524	0.09092	0.671775	0.08706	-0.20809	0.083669	0.01288	0.087117	-0.14811	0.075436	0.049603	0.0871	0.087051
SG	-0.48026	0.068416	2.22e-12	0.329373	-0.52268	0.084667	6.69e-10	0.32919	-0.50026	0.075911	4.39e-11	0.329299	-0.40766	0.071909	1.44e-08	0.329083	0.328576
SH	0.024165	0.093042	0.795077	0.06212	-0.11383	0.119665	0.341484	0.062106	-0.19106	0.109037	0.079738	0.06214	0.045771	0.09518	0.630591	0.062127	0.062109
SI	-0.13471	0.076995	0.080186	0.234967	-0.21856	0.093903	0.01994	0.235022	-0.32121	0.088789	0.000297	0.235079	-0.17244	0.077954	0.026963	0.235026	0.23497
SK	-0.11814	0.073781	0.109337	0.362159	0.022565	0.096089	0.814335	0.362094	-0.19882	0.084793	0.019037	0.362246	-0.12857	0.081203	0.113355	0.362162	0.362109
SL	-0.44074	0.063456	3.77e-12	0.341142	-0.55976	0.079397	1.79e-12	0.34111	-0.48288	0.070423	7.03e-12	0.341167	-0.50135	0.068261	2.06e-13	0.34118	0.34022
SM	-0.30748	0.090839	0.000712	0.125739	-0.53851	0.128602	2.82e-05	0.125923	-0.44678	0.106208	2.59e-05	0.125926	-0.40343	0.098889	4.51e-05	0.125877	0.125394
SN	0.212647	0.064815	0.001035	0.297043	0.086504	0.08098	0.285426	0.296823	0.25619	0.070074	0.000256	0.297017	0.312622	0.070879	1.03e-05	0.297386	0.296768
ST	-0.5917	0.060375	1.12e-22	0.233721	-0.57928	0.077307	6.72e-14	0.233154	-0.70868	0.068241	2.9e-25	0.234023	-0.64542	0.06536	5.35e-23	0.233722	0.23242
SU	2.10257	0.122019	1.54e-66	0.36261	1.65264	0.161275	1.22e-24	0.355029	2.00141	0.130446	3.95e-53	0.360016	2.09636	0.123665	1.86e-64	0.362035	0.350652
SV	2.88422	0.229293	2.76e-36	0.308415	1.12038	0.297986	0.00017	0.28556	2.81011	0.236201	1.22e-32	0.305346	2.88642	0.22862	1.53e-36	0.308457	0.282972
SW	0.563563	0.091555	7.49e-10	0.209187	0.113189	0.124236	0.362253	0.20843	0.251615	0.103122	0.014688	0.208495	0.635342	0.094017	1.4e-11	0.209389	0.208406
T.	0.775995	0.100213	9.68e-15	0.159289	0.592677	0.120934	9.54e-07	0.156713	0.770044	0.104722	1.93e-13	0.158714	0.840998	0.105336	1.42e-15	0.159457	0.155236
TC	0.397957	0.084581	2.54e-06	0.124133	0.230312	0.110268	0.036739	0.123775	0.16217	0.1004	0.106258	0.12371	0.332729	0.087813	0.000151	0.123997	0.123654
TD	0.012582	0.179149	0.94401	0.440156	-0.05141	0.259303	0.842848	0.440156	-0.35709	0.19757	0.070698	0.440267	0.033808	0.178883	0.850097	0.440157	0.440151
TE	1.8292	0.422399	1.49e-05	0.458846	0.962043	0.452475	0.033488	0.451122	1.96858	0.432823	5.41e-06	0.460059	1.77527	0.419976	2.37e-05	0.458437	0.449833
TN	NA	NA	NA	NA	NA	NA	NA	NA	NA	NA	NA	NA	NA	NA	NA	NA	0.447776
TO	-0.09109	0.127896	0.476342	0.077595	-0.12931	0.15983	0.418502	0.077625	-0.42552	0.159469	0.007622	0.077796	-0.05281	0.129573	0.683564	0.077619	0.077628
TP	0.53786	0.075725	1.22e-12	0.280002	0.619016	0.09431	5.25e-11	0.279761	0.294685	0.087014	0.000708	0.278796	0.631927	0.081372	8.11e-15	0.280275	0.278378
TS	-0.2426	0.185244	0.190318	0.279452	-0.5414	0.261254	0.038236	0.279517	-0.07014	0.212589	0.741435	0.279392	-0.17611	0.184	0.338515	0.279422	0.279358
TU	0.820816	0.109287	5.88e-14	0.139992	0.172306	0.144583	0.233364	0.138316	0.690332	0.120593	1.04e-08	0.13919	0.91371	0.110415	1.28e-16	0.140419	0.138283
TW	-0.26447	0.115121	0.0216	0.496047	-0.20283	0.14143	0.151544	0.49583	-0.35794	0.123435	0.003734	0.4963	0.071938	0.126463	0.569462	0.495643	0.49564
TY	-0.51854	0.231853	0.025318	0.506047	-0.39067	0.340902	0.251801	0.505427	-0.17211	0.238976	0.471415	0.505231	-0.27213	0.256636	0.288981	0.505374	0.505178
W.	0.020894	0.05922	0.724219	0.448217	-0.21907	0.073547	0.002895	0.448445	-0.20254	0.065699	0.00205	0.448425	0.067666	0.0652	0.299358	0.448263	0.448238
WA	1.63359	0.300375	5.37e-08	0.152648	0.780744	0.382494	0.041232	0.144834	1.02989	0.322436	0.001403	0.14674	1.65205	0.300619	3.9e-08	0.152445	0.143506
WC	0.605731	0.076082	1.7e-15	0.298166	0.579949	0.0971	2.33e-09	0.297208	0.406823	0.086581	2.62e-06	0.296454	0.746251	0.082481	1.46e-19	0.298843	0.29578
WH	-0.35451	0.085366	3.28e-05	0.312923	-0.36156	0.11113	0.00114	0.312795	-0.53954	0.097868	3.53e-08	0.313095	-0.33483	0.088011	0.000142	0.31288	0.31268
WK	0.403191	0.174322	0.020728	0.129579	0.021797	0.216725	0.919887	0.128791	0.062891	0.19792	0.750667	0.128825	0.503342	0.17935	0.005009	0.129855	0.128684
WL	3.00335	0.357973	4.87e-17	0.483616	1.24627	0.456233	0.006302	0.463351	2.31332	0.351682	4.77e-11	0.475406	3.00529	0.357881	4.56e-17	0.483645	0.458811
WM	-0.34269	0.495993	0.489623	0.715719	0.488454	0.604423	0.419014	0.715809	-0.4058	0.523312	0.438077	0.7158	-0.43765	0.500381	0.381773	0.715886	0.715491
WN	0.843519	0.182735	3.91e-06	0.277808	0.560534	0.218276	0.010228	0.274461	0.889994	0.190107	2.85e-06	0.277635	0.912511	0.189665	1.5e-06	0.278112	0.272793
WO	0.712569	0.11921	2.27e-09	0.323701	0.763386	0.149176	3.1e-07	0.323251	0.481495	0.143523	0.000794	0.322485	0.69527	0.126934	4.32e-08	0.323441	0.321851
WP	-0.42825	0.074402	8.62e-09	0.576037	-0.56089	0.092465	1.31e-09	0.57608	-0.57419	0.084304	9.69e-12	0.576304	-0.52674	0.079684	3.83e-11	0.57624	0.57547
WR	-0.2944	0.059335	6.99e-07	0.238005	-0.31771	0.073424	1.51e-05	0.237939	-0.54893	0.064065	1.05e-17	0.239067	-0.27231	0.065315	3.06e-05	0.237898	0.237622
WT	0.281887	0.240473	0.241109	0.180258	0.32171	0.34424	0.35002	0.178152	NA	NA	NA	NA	NA	NA	NA	NA	0.181191
WW	0.045593	0.059693	0.444986	0.183203	0.101219	0.074781	0.175884	0.183276	-0.27429	0.065066	2.49e-05	0.183395	0.127007	0.064874	0.05026	0.183311	0.183227
Y.	0.014084	0.0889	0.874125	0.395114	-0.00094	0.112615	0.993328	0.395172	-0.217	0.105079	0.038911	0.395162	-0.05583	0.090397	0.536866	0.395174	0.394952
YW	NA	NA	NA	NA	0.01974	0.210446	0.925266	0.358219	0.10592	0.188147	0.573459	0.358194	NA	NA	NA	NA	0.357937
BW	4.23818	0.708322	2.19e-09	0.539326	-1.42736	1.04244	0.170919	0.490439	4.76377	0.714808	2.66e-11	0.547005	4.00937	0.695854	8.32e-09	0.533035	0.488246
DO	0.108213	0.370156	0.770023	0.62121	0.480611	0.344166	0.162578	0.623563	0.854071	0.390065	0.028556	0.627414	0.164496	0.356528	0.644524	0.62143	0.620565
GN	2.26125	0.476304	2.06e-06	0.622463	NA	NA	NA	NA	1.10281	0.332991	0.000927	0.414992	NA	NA	NA	NA	0.671747
WE	-0.58688	0.514746	0.254232	0.481859	-1.55986	0.96081	0.104487	0.485062	-0.54747	0.519991	0.292411	0.481307	-0.56834	0.649122	0.381271	0.481226	0.479312
WS	2.06071	0.716807	0.004042	0.463584	1.28051	0.973732	0.188493	0.45976	1.92663	0.713699	0.006944	0.46243	1.57187	0.815323	0.053867	0.459364	0.457286
BI	1.90693	0.774509	0.013812	0.49266	1.43411	0.945313	0.129248	0.490751	2.20836	0.750083	0.003238	0.497509	1.92766	0.773006	0.012641	0.497714	0.482807
CP	2.34367	0.607556	0.000115	0.590435	2.39484	0.662903	0.000303	0.583348	2.40592	0.615149	9.19e-05	0.589841	2.13947	0.614616	0.0005	0.583173	0.569075
CX	1.03144	0.551647	0.061519	0.542216	1.07099	0.579414	0.064544	0.539188	NA	NA	NA	NA	1.47686	0.572246	0.009857	0.54627	0.540057
GX	NA	NA	NA	NA	NA	NA	NA	NA	NA	NA	NA	NA	NA	NA	NA	NA	-5.95146
GY	3.09498	0.669495	3.78e-06	0.345031	-0.07257	0.948886	0.939039	0.277784	2.96399	0.666964	8.83e-06	0.343087	2.80011	0.657294	2.04e-05	0.323391	0.304881
MX	2.4486	1.52691	0.108797	0.787233	3.54528	1.58722	0.025506	0.783584	2.43834	1.4515	0.092981	0.787484	3.34595	1.65733	0.0435	0.784493	0.771698
PT	2.2286	0.833732	0.007517	0.332164	-0.07502	1.25913	0.952486	0.315524	1.61645	0.855778	0.05891	0.325177	2.25124	0.827017	0.006487	0.332519	0.315364
SZ	NA	NA	NA	NA	NA	NA	NA	NA	-0.32798	0.420581	0.435488	-0.05529	-1.00179	0.918296	0.275308	0.364664	-0.94578
TM	20.8744	7.09463	0.003258	0.915899	1.06283	2.23973	0.635118	0.82984	27.4757	9.23098	0.002916	0.9282	20.9238	6.70117	0.001794	0.914811	0.830394

## Sheet: Colonisation
Species	AllPA_coeff	AllPA_se	AllPA_P	AllPA_r2	SAC_coeff	SAC_se	SAC_P	SAC_r2	SPA_coeff	SPA_se	SPA_P	SPA_r2	SSSI_coeff	SSSI_se	SSSI_P	SSSI_r2	null_r2
AC	-0.06718	0.740294	0.927691	0.601893	0.341318	0.746716	0.647605	0.601516	-0.4782	0.757838	0.528039	0.603588	-0.00268	0.749592	0.997144	0.601755	0.601604
AE	0.437494	0.439698	0.319742	0.619776	0.561729	0.585622	0.337458	0.620079	-0.03211	0.4885	0.947592	0.618981	0.35082	0.476305	0.4614	0.619347	0.618925
AF	0.708609	0.777372	0.362009	0.543794	-0.87322	1.05619	0.408369	0.544838	1.51331	0.786995	0.054493	0.546599	0.658898	0.781161	0.398957	0.543757	0.542523
AV	2.76718	0.551405	5.21e-07	0.500897	-0.06318	0.617848	0.918552	0.479718	2.94046	0.538449	4.74e-08	0.502821	2.76218	0.549609	5.02e-07	0.500895	0.479699
B.	-0.74333	0.13609	4.71e-08	0.417914	-0.75449	0.162381	3.38e-06	0.416551	-0.8446	0.155449	5.53e-08	0.418384	-0.74392	0.143715	2.26e-07	0.417215	0.413421
BC	-0.5661	0.123066	4.23e-06	0.288048	-0.5563	0.150151	0.000211	0.28775	-0.84142	0.149478	1.81e-08	0.288547	-0.59141	0.126381	2.87e-06	0.288071	0.287362
BF	-0.50479	0.138223	0.00026	0.109299	-0.45105	0.176943	0.010799	0.10883	-0.7268	0.174739	3.19e-05	0.109509	-0.57736	0.143021	5.42e-05	0.109278	0.108632
BH	0.617095	0.152296	5.08e-05	0.180986	0.208834	0.18339	0.254811	0.180178	0.4823	0.169679	0.004477	0.180385	0.654025	0.153715	2.09e-05	0.181106	0.180219
BK	-0.13574	0.285424	0.634369	0.384194	0.113904	0.330712	0.730529	0.384033	0.076634	0.301659	0.799463	0.384025	-0.1211	0.306652	0.692918	0.383953	0.383866
BO	0.059374	0.288485	0.836936	0.191623	-0.34466	0.370974	0.352855	0.191599	-0.26957	0.319215	0.398402	0.191763	0.10294	0.29122	0.72373	0.191396	0.191351
BR	2.36577	0.766407	0.002023	0.469307	0.630112	0.815877	0.439929	0.45523	2.70312	0.744356	0.000282	0.475689	2.39666	0.763871	0.001704	0.470113	0.454322
BT	-0.66771	0.129451	2.5e-07	0.434954	-0.51088	0.156781	0.00112	0.433776	-0.9664	0.150662	1.41e-10	0.436313	-0.84884	0.138508	8.88e-10	0.43588	0.433456
BV	0.566224	0.363886	0.119697	0.452587	0.804329	0.409444	0.049479	0.453828	0.618667	0.399489	0.121467	0.452599	0.904213	0.391527	0.020919	0.454647	0.448938
BZ	-0.44977	0.090664	7.02e-07	0.223389	-0.55334	0.111149	6.41e-07	0.223367	-0.40691	0.102702	7.43e-05	0.223182	-0.47027	0.095305	8.04e-07	0.223394	0.222785
C.	-0.67811	0.183991	0.000228	0.679732	-0.92452	0.209657	1.04e-05	0.679866	-0.78954	0.192948	4.28e-05	0.679775	-0.71345	0.191037	0.000188	0.679621	0.678767
CA	0.483878	0.287543	0.092413	0.209139	-0.44539	0.395544	0.260162	0.208856	-0.092	0.326016	0.777803	0.20859	0.535806	0.2897	0.064383	0.209258	0.208632
CB	1.09369	0.551459	0.047338	0.307747	-0.25672	0.744106	0.730088	0.30643	0.879538	0.597509	0.141018	0.307225	1.08697	0.550712	0.04841	0.307719	0.306714
CC	NA	NA	NA	NA	-0.44223	0.172562	0.010386	0.34431	-0.79549	0.172823	4.17e-06	0.344722	NA	NA	NA	NA	0.344206
CD	-0.99519	0.130925	2.93e-14	0.237171	-0.83157	0.162777	3.24e-07	0.236011	-0.77657	0.152409	3.48e-07	0.235982	-0.98751	0.133462	1.37e-13	0.237065	0.234957
CE	0.888988	0.769943	0.248247	0.653749	-0.41478	1.34195	0.757254	0.653856	0.73589	0.779699	0.345265	0.652681	0.448115	0.857784	0.601385	0.653801	0.659839
CF	-0.24192	0.7753	0.755016	0.578325	-0.77065	0.906646	0.395323	0.578043	1.73352	0.924683	0.060831	0.578985	0.03786	0.783978	0.961483	0.578136	0.578054
CH	-0.6962	0.147358	2.31e-06	0.516107	-0.47696	0.171862	0.005516	0.514853	-0.61217	0.158266	0.00011	0.515709	-0.75294	0.157301	1.7e-06	0.516174	0.514262
CI	NA	NA	NA	NA	3.31325	0.819747	5.3e-05	0.616228	NA	NA	NA	NA	NA	NA	NA	NA	0.582267
CK	0.147026	0.117793	0.211966	0.170773	0.099581	0.147561	0.499773	0.170592	-0.2298	0.135019	0.088762	0.17059	0.296455	0.126466	0.019071	0.171101	0.17057
CL	NA	NA	NA	NA	NA	NA	NA	NA	NA	NA	NA	NA	NA	NA	NA	NA	0.793229
CM	-0.2398	0.174873	0.170296	0.470896	-0.31289	0.237768	0.188185	0.470868	-0.23329	0.191089	0.22214	0.470843	-0.20883	0.196249	0.287284	0.470751	0.470645
CN	1.04037	0.29528	0.000426	0.279172	0.622983	0.378559	0.099832	0.277378	0.698229	0.323043	0.030663	0.277978	1.14057	0.302373	0.000162	0.279273	0.276934
CO	0.028291	0.229207	0.901767	0.165096	-0.07888	0.281471	0.77928	0.165117	-0.01222	0.276043	0.964692	0.1651	0.030678	0.229	0.893431	0.165101	0.165109
CR	NA	NA	NA	NA	NA	NA	NA	NA	NA	NA	NA	NA	NA	NA	NA	NA	#NAME?
CS	-0.35933	0.148985	0.015873	0.328093	-0.15632	0.180793	0.387239	0.327319	-0.28316	0.165541	0.08717	0.327504	-0.36427	0.16458	0.026874	0.3281	0.327195
CT	-0.35097	0.108728	0.001247	0.140341	-0.27502	0.131596	0.036629	0.140174	-0.30892	0.12558	0.013896	0.140216	-0.4337	0.114246	0.000147	0.14048	0.140165
CU	0.223127	0.160478	0.164412	0.315667	0.193926	0.188383	0.30328	0.315514	0.763171	0.17543	1.36e-05	0.316882	0.233068	0.169786	0.169841	0.315639	0.315416
CW	2.01204	0.310788	9.54e-11	0.418626	1.47181	0.406304	0.000292	0.411796	1.20462	0.339358	0.000386	0.412126	2.02667	0.310067	6.31e-11	0.418856	0.409096
CY	NA	NA	NA	NA	NA	NA	NA	NA	NA	NA	NA	NA	NA	NA	NA	NA	#NAME?
D.	-0.79984	0.112374	1.1e-12	0.313238	-0.61415	0.134608	5.05e-06	0.311427	-0.84852	0.133112	1.84e-10	0.31261	-0.80856	0.117679	6.38e-12	0.312997	0.31037
DI	-0.3146	0.172524	0.068226	0.183126	-0.33116	0.204834	0.105943	0.183024	0.095988	0.19693	0.625961	0.18292	-0.42123	0.183355	0.021598	0.183239	0.182859
DN	0.985978	0.236373	3.03e-05	0.455854	0.764953	0.256825	0.002897	0.452284	0.968845	0.242511	6.47e-05	0.45614	0.918728	0.238939	0.000121	0.454508	0.449786
DV	-0.83839	0.132201	2.27e-10	0.165492	-0.72615	0.167936	1.53e-05	0.16468	-0.63817	0.149074	1.86e-05	0.164716	-0.75835	0.135977	2.45e-08	0.165137	0.164062
DW	2.53685	0.573566	9.74e-06	0.393348	0.97257	0.591365	0.100048	0.376942	0.98963	0.569632	0.082331	0.374996	2.54345	0.572862	9e-06	0.393629	0.372809
E.	-0.11688	0.365636	0.749222	0.497411	-0.70254	0.474818	0.13898	0.498397	-0.00047	0.387787	0.999034	0.497401	-0.02837	0.383315	0.940997	0.497557	0.497389
EA	-0.00466	0.259011	0.985635	0.479999	-0.88882	0.379787	0.019268	0.483743	-0.04516	0.278605	0.871231	0.480099	-0.14589	0.300161	0.626946	0.480055	0.480057
ET	2.62886	0.300025	1.92e-18	0.413754	1.92956	0.367765	1.55e-07	0.400656	2.62048	0.306626	1.27e-17	0.412292	2.63568	0.29909	1.23e-18	0.414028	-6.02185
F.	-0.74944	0.430843	0.081953	0.466462	-1.74823	0.609254	0.004112	0.468812	-0.95591	0.492997	0.052504	0.466282	-0.36076	0.431917	0.403571	0.465108	0.464759
FC	0.025552	0.788265	0.974141	0.403917	-1.96251	0.985798	0.046504	0.415368	-1.1807	0.791771	0.135906	0.411935	0.032173	0.786922	0.967388	0.403309	0.34936
G.	-0.22179	0.183784	0.227514	0.389789	0.039873	0.23702	0.866406	0.389774	-1.10642	0.230875	1.65e-06	0.390609	-0.21196	0.183725	0.248627	0.389784	0.389832
GA	1.75324	0.277685	2.72e-10	0.240904	0.325074	0.356636	0.362032	0.231865	1.27858	0.29396	1.36e-05	0.234561	1.74776	0.276992	2.79e-10	0.24098	0.233076
GB	0.047475	0.230441	0.836777	0.432964	-0.57731	0.302013	0.055937	0.433843	0.098756	0.249028	0.691686	0.433047	0.332562	0.243082	0.17128	0.43298	0.433011
GC	-0.3634	0.12283	0.00309	0.106593	-0.39347	0.155868	0.01159	0.106538	-0.35512	0.147422	0.016003	0.106456	-0.42808	0.128134	0.000835	0.106687	0.10638
GD	0.309144	0.264985	0.243353	0.216553	-0.00541	0.360418	0.988034	0.216585	0.084334	0.346059	0.807465	0.210233	0.001879	0.287604	0.994786	0.207551	0.182849
GG	0.253508	0.290381	0.382653	0.167589	-0.94443	0.414935	0.022841	0.16841	0.217891	0.349737	0.533276	0.167525	0.290492	0.289664	0.315929	0.167598	0.167529
GH	0.837318	0.207449	5.43e-05	0.138872	1.07775	0.253166	2.07e-05	0.139045	0.482769	0.244893	0.048684	0.136383	0.979252	0.214539	5.01e-06	0.139629	0.135388
GI	0.232473	0.567482	0.682057	0.25393	1.18941	0.617189	0.053963	0.258196	0.700957	0.634079	0.268955	0.237572	0.239702	0.567629	0.672816	0.253912	0.240141
GK	0.784301	0.234466	0.000823	0.519221	1.00495	0.261339	0.00012	0.520615	1.11964	0.248191	6.45e-06	0.523578	0.632238	0.259328	0.014769	0.516659	0.512704
GL	-0.33277	0.124424	0.007485	0.070819	-0.26092	0.149051	0.080021	0.070657	-0.44486	0.14838	0.002717	0.070819	-0.30962	0.130108	0.017326	0.070834	0.068491
GO	-0.82736	0.105896	5.58e-15	0.299376	-0.73899	0.127067	6.04e-09	0.298591	-0.93023	0.125863	1.46e-13	0.299908	-0.82465	0.108292	2.63e-14	0.299224	0.297619
GP	0.135262	0.174965	0.439475	0.496951	0.336951	0.192376	0.079857	0.497606	0.571963	0.187211	0.002249	0.498685	0.057319	0.182301	0.753201	0.496756	0.496946
GR	-0.97831	0.112166	2.73e-18	0.249044	-0.83522	0.137553	1.26e-09	0.247283	-0.91319	0.131346	3.59e-12	0.247854	-0.92387	0.116107	1.76e-15	0.248364	0.245576
GS	-0.30523	0.111967	0.00641	0.187455	-0.30973	0.139702	0.026619	0.187398	-0.3857	0.135701	0.00448	0.187493	-0.36763	0.114753	0.001357	0.187536	0.187286
GT	-0.70628	0.114624	7.2e-10	0.386795	-0.46775	0.139712	0.000814	0.385217	-0.76929	0.131561	4.99e-09	0.386602	-0.7856	0.122142	1.26e-10	0.387019	0.384711
GU	1.32026	0.595673	0.026663	0.325255	0.474945	0.713616	0.505701	0.319922	1.01327	0.609946	0.096666	0.323277	1.66362	0.587339	0.004619	0.330276	0.319218
GW	0.097556	0.159636	0.541124	0.145761	0.074771	0.194966	0.701342	0.145823	-0.35292	0.20681	0.087918	0.145831	0.107911	0.161098	0.502953	0.14586	0.145732
H.	-0.08876	0.143181	0.535333	0.100831	-0.30835	0.186044	0.097443	0.100953	-0.11908	0.166295	0.473952	0.10083	-0.042	0.147266	0.77548	0.100827	0.100854
HC	-0.21269	0.194508	0.274189	0.690893	-0.17504	0.25989	0.500619	0.690946	-0.23336	0.214948	0.277634	0.690923	-0.18265	0.224379	0.41562	0.69091	0.69083
HF	3.9533	1.35084	0.003428	0.507643	3.21027	1.34521	0.017013	0.490132	1.26921	1.18894	0.285736	0.472287	3.99321	1.34922	0.00308	0.507835	0.469091
HG	0.18528	0.151885	0.222513	0.328503	-0.32401	0.200293	0.105731	0.328753	0.319497	0.170578	0.061065	0.328635	0.258531	0.158864	0.103658	0.328491	0.328613
HH	0.293642	0.286121	0.304755	0.40673	0.127789	0.355344	0.719131	0.406421	0.234566	0.286906	0.413603	0.40629	0.852763	0.296532	0.00403	0.41144	0.406192
HM	-0.97798	0.125914	8.04e-15	0.153521	-1.07049	0.164601	7.84e-11	0.152624	-0.86259	0.151389	1.21e-08	0.152132	-1.08888	0.132943	2.6e-16	0.153986	0.150386
HS	-1.0899	0.144811	5.22e-14	0.302355	-0.74882	0.178701	2.79e-05	0.29959	-0.84645	0.170629	7.02e-07	0.300124	-1.07796	0.15028	7.34e-13	0.301834	0.298508
HY	1.40777	0.328653	1.84e-05	0.179972	1.49236	0.418411	0.000361	0.178941	1.23231	0.365106	0.000738	0.178413	1.41166	0.328224	1.7e-05	0.179958	0.17599
J.	-0.53312	0.159896	0.000856	0.201944	-0.47152	0.201288	0.019155	0.20167	-0.62344	0.197933	0.001634	0.201897	-0.56703	0.162747	0.000494	0.201983	0.201506
JD	-0.97138	0.127323	2.36e-14	0.334954	-0.85129	0.151027	1.73e-08	0.333571	-0.77326	0.144858	9.4e-08	0.333507	-0.99866	0.129093	1.03e-14	0.334968	0.331785
K.	-0.01531	0.112449	0.891679	0.109649	-0.2331	0.13458	0.083266	0.109805	-0.23298	0.130655	0.07456	0.109799	0.042094	0.115438	0.715373	0.109657	0.10965
KF	-1.46247	0.46127	0.001522	0.121031	-1.55821	0.703475	0.026759	0.119929	-1.23138	0.555081	0.026529	0.120034	-1.45144	0.460846	0.001635	0.121019	0.118837
KI	-0.13245	0.655169	0.839786	0.335646	-1.00997	0.888889	0.255868	0.336976	0.218734	0.664744	0.742118	0.335807	-0.32396	0.697288	0.642221	0.335888	0.335548
KT	NA	NA	NA	NA	NA	NA	NA	NA	NA	NA	NA	NA	NA	NA	NA	NA	0.42387
L.	0.338571	0.153595	0.027503	0.186242	0.087708	0.181577	0.62907	0.185843	0.406785	0.170627	0.017123	0.186228	0.339753	0.157969	0.031495	0.186242	0.185959
LB	0.146612	0.168993	0.385634	0.200727	-0.30227	0.220405	0.170246	0.200869	0.393604	0.183356	0.03182	0.200816	0.214407	0.170243	0.207879	0.200603	0.200524
LE	-0.6257	0.943778	0.507346	0.181498	-5.33795	4.45868	0.231227	0.191922	-1.059	1.35126	0.433209	0.18208	-0.3433	0.91669	0.708036	0.179344	0.179854
LG	0.412828	0.198072	0.037139	0.06702	0.010591	0.258757	0.967351	0.066666	0.147788	0.229852	0.520243	0.0667	0.539909	0.199091	0.00669	0.067315	0.066717
LI	0.016799	0.123823	0.892084	0.160187	-0.12494	0.154592	0.418985	0.16018	-0.14859	0.146775	0.311349	0.160189	0.102002	0.126265	0.419181	0.160242	0.16019
LP	-0.12499	0.556848	0.822398	0.17281	-1.41975	0.740587	0.055229	0.174589	-0.67391	0.625128	0.281021	0.173239	-0.09774	0.554255	0.860025	0.172809	0.172797
LR	-0.29567	0.124468	0.017525	0.299477	-0.14549	0.153965	0.344686	0.299204	-0.56928	0.152206	0.000184	0.300253	-0.1864	0.132122	0.158305	0.299251	0.299205
LS	1.17075	0.924374	0.205321	0.158873	1.6116	1.10569	0.144964	0.15952	1.78748	1.07346	0.095881	0.160251	1.1776	0.92308	0.202051	0.158893	0.15688
LT	-0.42428	0.133405	0.001471	0.207116	-0.32244	0.165023	0.050711	0.206946	-0.73817	0.162299	5.41e-06	0.207481	-0.46351	0.136444	0.000681	0.207166	0.206837
LW	-0.18262	0.252893	0.470214	0.234095	-0.55628	0.344477	0.106339	0.234274	-0.61391	0.298324	0.039605	0.234312	-0.22253	0.252964	0.379036	0.234114	0.23432
M.	-0.39073	0.111441	0.000455	0.09477	-0.37527	0.135314	0.005548	0.094601	-0.30938	0.128416	0.015987	0.094543	-0.4605	0.115546	6.74e-05	0.094949	0.094321
MA	-0.2789	0.106657	0.008924	0.099665	-0.33819	0.128241	0.008361	0.099667	-0.197	0.121602	0.10523	0.099512	-0.34504	0.111529	0.001977	0.099787	0.099379
MG	-0.82677	0.177137	3.05e-06	0.426802	-0.53677	0.212181	0.011414	0.425846	-0.91764	0.212214	1.53e-05	0.427008	-0.7945	0.178271	8.32e-06	0.426589	0.425505
MH	-0.58004	0.179157	0.001205	0.196474	-0.51421	0.215025	0.016784	0.196195	-0.76317	0.21362	0.000353	0.196589	-0.54942	0.179158	0.002164	0.196403	0.193901
ML	0.287817	0.245321	0.240705	0.305224	0.188772	0.261744	0.470783	0.304821	0.376426	0.249549	0.131446	0.305776	0.253965	0.253733	0.31687	0.304983	0.304616
MP	1.04835	0.220433	1.98e-06	0.235874	0.963312	0.294117	0.001056	0.23509	0.530572	0.267889	0.04764	0.234681	1.1216	0.223608	5.28e-07	0.236122	0.234638
MR	1.62441	0.428497	0.00015	0.525343	1.712	0.53064	0.001254	0.524133	1.55022	0.432558	0.000339	0.524308	1.63318	0.427534	0.000133	0.525412	0.520778
MS	0.525325	0.192675	0.006401	0.159503	-0.09647	0.247804	0.697055	0.15896	0.496349	0.223677	0.026483	0.159311	0.546657	0.194265	0.004893	0.15952	0.155752
MT	0.813277	0.282849	0.004036	0.228906	0.398141	0.371017	0.283223	0.227982	0.756367	0.324786	0.019869	0.228384	0.826057	0.282533	0.003458	0.228861	0.227908
MU	1.47927	0.68997	0.032036	0.296347	-2.20142	1.06245	0.038262	0.298398	1.37914	0.737895	0.06162	0.295287	1.4549	0.688328	0.034543	0.296204	0.290817
N.	-0.38832	0.555374	0.48442	0.352872	-4.05992	1.60983	0.01167	0.356801	-0.48222	0.616611	0.434181	0.352794	-0.37535	0.55443	0.49841	0.352932	0.352542
NH	-0.16828	0.169112	0.319696	0.281356	-0.23784	0.199438	0.233053	0.28139	-0.26396	0.212712	0.214633	0.28138	-0.15674	0.168881	0.353345	0.281353	0.281266
NJ	0.174708	1.38354	0.899514	0.443769	0.84324	1.38119	0.541518	0.446877	1.16174	1.38837	0.402722	0.451153	0.175625	1.38195	0.898873	0.442714	0.442507
NX	-0.48811	0.641658	0.446833	0.648486	-0.08902	0.777905	0.908891	0.647174	-0.29737	0.760044	0.695614	0.647384	-0.21044	0.673344	0.754638	0.647782	0.642942
OC	-0.29125	0.131832	0.027156	0.279607	-0.47935	0.161614	0.003017	0.280021	0.033151	0.145368	0.819609	0.279438	-0.20283	0.137551	0.140333	0.27951	0.279439
OP	0.637558	0.417907	0.12711	0.360945	0.393667	0.545665	0.470636	0.359223	0.995966	0.472286	0.03496	0.362919	0.5538	0.439997	0.208159	0.360149	0.358645
P.	0.1726	0.301375	0.566843	0.207131	-0.54259	0.357321	0.12889	0.207397	0.252448	0.327097	0.440243	0.207191	0.167338	0.301232	0.578545	0.20714	0.207084
PE	0.295299	0.212507	0.164651	0.080326	-0.19835	0.243344	0.415023	0.080443	-0.16291	0.242379	0.501497	0.080574	0.219054	0.215695	0.309832	0.08037	0.080266
PF	0.310306	0.405246	0.443841	0.383212	0.145301	0.465849	0.755112	0.38268	-0.53949	0.645889	0.403564	0.3829	0.342526	0.405868	0.398706	0.383317	0.382703
PM	1.55397	0.74271	0.036411	0.704554	1.51021	0.755889	0.045725	0.702479	0.473243	0.716941	0.509199	0.678522	1.24341	0.72942	0.088258	0.697265	0.683402
PO	2.35089	0.456191	2.56e-07	0.319477	0.243969	0.637646	0.70201	0.292252	2.59349	0.48065	6.82e-08	0.305514	2.41188	0.447658	7.13e-08	0.304364	0.306725
PU	-0.84516	0.596588	0.156581	0.381565	-2.54895	1.71733	0.137742	0.462802	-0.32152	1.01463	0.751328	0.412847	-0.85368	1.15458	0.459675	0.449089	0.412571
PW	-0.63068	0.104416	1.54e-09	0.068673	-0.52944	0.126346	2.78e-05	0.067758	-0.5914	0.119041	6.76e-07	0.068303	-0.61262	0.108773	1.78e-08	0.068422	0.066979
Q.	0.403246	1.32417	0.760726	0.209219	1.09663	1.40809	0.436092	0.209259	1.39844	1.32126	0.289867	0.209354	0.39372	1.32867	0.766981	0.209296	0.209436
R.	-0.83398	0.127739	6.63e-11	0.426983	-0.71483	0.154127	3.52e-06	0.425115	-0.93394	0.143532	7.68e-11	0.427274	-0.88431	0.136571	9.48e-11	0.426604	0.423793
RA	0.023362	0.575512	0.967621	0.339519	-1.40689	0.9396	0.134308	0.34215	-0.89945	0.735372	0.221285	0.340941	0.406103	0.572126	0.477819	0.340114	0.339579
RB	0.38754	0.116189	0.000852	0.134979	0.488812	0.138217	0.000405	0.135023	0.398872	0.133049	0.002718	0.134884	0.518128	0.119297	1.4e-05	0.135309	0.134252
RC	-0.70823	0.344068	0.039551	0.406565	-0.82511	0.456684	0.070803	0.406175	-0.38954	0.368197	0.290075	0.405505	-0.79973	0.381763	0.036186	0.406653	0.405243
RG	-0.15353	0.173451	0.376073	0.480797	-0.23686	0.196311	0.227594	0.480983	0.304954	0.194639	0.117169	0.480836	-0.17635	0.182407	0.333642	0.480932	0.480508
RH	-0.37485	0.317359	0.23754	0.45232	-0.20715	0.387247	0.592698	0.451489	-0.36987	0.346136	0.285264	0.452237	-0.1767	0.355629	0.619287	0.451453	0.451327
RK	0.465918	0.209342	0.026039	0.25706	0.400124	0.235073	0.088731	0.273993	0.729635	0.21918	0.000872	0.275387	0.485462	0.217366	0.025524	0.273336	0.273814
RM	0.079087	0.261182	0.76204	0.392752	0.282895	0.33727	0.401593	0.392981	0.138221	0.291775	0.635697	0.392882	0.125295	0.285692	0.660976	0.392746	0.39265
RN	-0.25896	0.101402	0.010657	0.271535	-0.5032	0.125266	5.89e-05	0.271931	-0.71038	0.121881	5.59e-09	0.272849	-0.19378	0.107125	0.070458	0.271384	0.271306
RO	-0.78472	0.133869	4.58e-09	0.254091	-0.63504	0.161287	8.24e-05	0.253084	-0.83853	0.158376	1.19e-07	0.25389	-0.78161	0.135252	7.52e-09	0.254013	0.252263
RP	0.296818	0.242553	0.221055	0.314179	0.286876	0.297887	0.335528	0.315922	0.227747	0.263042	0.38659	0.315807	0.425237	0.255419	0.095941	0.316186	0.3154
RT	0.34996	0.196871	0.075468	0.346621	0.369225	0.229506	0.107665	0.346656	0.251624	0.241051	0.29655	0.346337	0.320714	0.203705	0.115394	0.346556	0.346083
RW	1.08263	0.278865	0.000103	0.307735	0.309971	0.364434	0.395017	0.306039	0.530169	0.298527	0.075742	0.30639	1.09342	0.277695	8.23e-05	0.307797	0.305844
RZ	0.408761	0.260456	0.116553	0.411371	0.227333	0.277697	0.412994	0.410341	0.617097	0.286223	0.031084	0.41432	0.311333	0.268627	0.246464	0.410958	0.419144
S.	-0.34578	0.132587	0.009109	0.164401	-0.50471	0.162725	0.001925	0.164559	-0.38537	0.152432	0.011467	0.164498	-0.26286	0.14031	0.061005	0.164104	0.163941
SA	-0.52748	0.320804	0.100129	0.44218	-0.12425	0.412923	0.763484	0.441376	-0.44317	0.347722	0.202486	0.441494	-0.24172	0.338972	0.475781	0.441765	0.441281
SC	0.573322	0.099361	7.92e-09	0.231292	0.332355	0.118212	0.004931	0.229503	0.175878	0.113069	0.11983	0.229162	0.65694	0.10525	4.33e-10	0.23141	0.228947
SD	0.09092	0.142587	0.523703	0.224056	0.080419	0.168117	0.632401	0.224056	0.38629	0.165221	0.019386	0.224258	0.118328	0.142413	0.406044	0.224069	0.224051
SE	0.611083	0.346311	0.077639	0.351645	0.251539	0.39163	0.520687	0.349446	0.673906	0.364183	0.064248	0.351699	0.557022	0.354863	0.116489	0.351007	0.348853
SF	-0.15558	0.147762	0.292383	0.105219	-0.20333	0.186564	0.275781	0.105232	-0.30267	0.181025	0.094532	0.105336	-0.24475	0.155902	0.116442	0.105309	0.105182
SG	-0.5652	0.150978	0.000181	0.267906	-0.41277	0.179159	0.021228	0.266979	-0.19595	0.163312	0.230197	0.266569	-0.49289	0.158099	0.001823	0.26737	0.266358
SH	-0.20824	0.153182	0.174007	0.060299	-0.27702	0.195103	0.155644	0.060313	-0.36825	0.18256	0.043678	0.059805	-0.16701	0.154991	0.281251	0.060273	0.059586
SI	-0.39462	0.14402	0.006143	0.181827	-0.3694	0.169042	0.028871	0.181713	-0.46058	0.172857	0.00771	0.18192	-0.38437	0.144975	0.008019	0.181805	0.181391
SK	-0.1613	0.114639	0.159432	0.322653	-0.20347	0.143388	0.155903	0.322666	-0.0149	0.131684	0.909937	0.322574	-0.24277	0.122648	0.047772	0.322752	0.322581
SL	-0.47098	0.117171	5.83e-05	0.294536	-0.65773	0.138838	2.17e-06	0.295197	-0.46355	0.130111	0.000367	0.294651	-0.47657	0.124728	0.000133	0.294323	0.293221
SM	-0.49082	0.137453	0.000356	0.143353	-0.53922	0.180374	0.002795	0.142955	-0.49723	0.16035	0.001929	0.143152	-0.59992	0.149509	6e-05	0.143598	0.142393
SN	-0.0687	0.126488	0.587048	0.333188	-0.1642	0.152677	0.282175	0.333246	0.066658	0.139094	0.631776	0.333122	-0.09975	0.137131	0.466959	0.333168	0.333135
ST	-0.86351	0.11451	4.67e-14	0.256295	-0.85847	0.137519	4.3e-10	0.255168	-0.86509	0.132511	6.65e-11	0.255644	-0.8603	0.119336	5.64e-13	0.255988	0.253035
SU	1.32246	0.217771	1.26e-09	0.248889	0.340948	0.306222	0.265536	0.24413	1.49486	0.237329	3e-10	0.248451	1.25786	0.218789	8.97e-09	0.247356	0.244038
SV	2.5725	0.369428	3.32e-12	0.264262	0.75907	0.475102	0.11011	0.24365	2.41111	0.388708	5.54e-10	0.256837	2.544	0.36932	5.64e-12	0.263731	0.242052
SW	0.161714	0.167622	0.334668	0.181325	-0.07626	0.221265	0.730343	0.181235	-0.22169	0.19755	0.261778	0.181287	0.301583	0.171745	0.07909	0.181478	0.181273
T.	0.686348	0.180719	0.000146	0.139241	0.302927	0.221676	0.171773	0.136211	0.694893	0.19059	0.000266	0.138486	0.632191	0.189602	0.000855	0.139251	0.135809
TC	0.200066	0.151675	0.187156	0.099164	-0.01184	0.197999	0.952321	0.09901	0.098233	0.184324	0.594079	0.099053	0.070226	0.157611	0.655909	0.099041	0.099024
TD	-0.31913	0.4959	0.519878	0.380669	0.462769	0.678681	0.495324	0.380865	-0.4586	0.536538	0.392693	0.380779	-0.30628	0.495317	0.536349	0.380667	0.380675
TE	1.3775	0.713892	0.05366	0.424978	0.221207	0.82241	0.78795	0.416986	0.713816	0.757819	0.346226	0.41914	1.34657	0.708041	0.057193	0.424747	0.416403
TN	NA	NA	NA	NA	NA	NA	NA	NA	NA	NA	NA	NA	NA	NA	NA	NA	-6.25167
TO	-0.06938	0.233978	0.766836	0.056805	-0.19589	0.287651	0.495877	0.056868	-0.37976	0.290817	0.191613	0.057042	-0.11124	0.238354	0.640707	0.056833	0.056795
TP	0.180368	0.169392	0.286969	0.30654	0.319793	0.204158	0.117255	0.304183	0.312438	0.195729	0.110426	0.306747	0.167588	0.177785	0.345864	0.303966	0.306306
TS	-0.2743	0.386333	0.477699	0.368319	-0.13368	0.472191	0.777102	0.368475	0.210899	0.437542	0.629799	0.368283	-0.20738	0.382575	0.587775	0.368509	0.3683
TU	0.471359	0.183978	0.010406	0.090159	0.113145	0.230518	0.623548	0.089664	0.484616	0.2065	0.018935	0.090013	0.515249	0.186566	0.005749	0.090229	0.089661
TW	-0.26997	0.259572	0.298305	0.467533	-0.33035	0.345633	0.339182	0.467676	-0.17174	0.274135	0.530997	0.467243	0.152137	0.284927	0.593375	0.467087	0.467111
TY	-0.23619	0.427495	0.580604	0.44918	0.146881	0.550175	0.789491	0.449052	0.16324	0.427659	0.702679	0.449136	0.561975	0.424333	0.18538	0.450158	0.448931
W.	-0.12595	0.140211	0.369033	0.350587	-0.36535	0.162799	0.024821	0.351116	-0.28484	0.153343	0.063239	0.350885	-0.22093	0.149501	0.139464	0.350687	0.350335
WA	1.95048	0.464144	2.64e-05	0.126687	1.4146	0.553878	0.010649	0.119244	1.04442	0.518369	0.043924	0.118199	1.99369	0.462708	1.64e-05	0.126864	0.114627
WC	0.594613	0.194057	0.002183	0.295709	0.484161	0.234182	0.038691	0.294442	0.589531	0.21939	0.007207	0.294712	0.625113	0.205343	0.002333	0.295756	0.292922
WH	-0.4129	0.138452	0.002861	0.282244	-0.46586	0.18135	0.010203	0.282122	-0.37373	0.159603	0.019201	0.282111	-0.42093	0.143621	0.003381	0.282243	0.281886
WK	0.548907	0.378445	0.14694	0.161427	0.045743	0.424013	0.914091	0.159986	0.749881	0.390763	0.054982	0.16269	0.432043	0.384589	0.261272	0.160849	0.159973
WL	2.73138	0.44818	1.1e-09	0.407319	0.599297	0.605954	0.322656	0.416521	2.18461	0.446737	1.01e-06	0.401527	2.73509	0.447823	1.01e-09	0.407403	0.415497
WM	-2.63968	2.60764	0.311402	0.727827	0.877593	2.89474	0.761762	0.727155	-1.41951	2.42258	0.557908	0.726255	-2.99045	2.54114	0.23927	0.698195	0.727237
WN	1.21484	0.309867	8.84e-05	0.249415	0.842543	0.368764	0.022326	0.244739	1.44998	0.311773	3.31e-06	0.251755	1.16891	0.319837	0.000257	0.247949	0.241688
WO	0.613766	0.327019	0.060538	0.359032	0.292517	0.41733	0.48335	0.357736	0.865768	0.4063	0.033101	0.359347	0.174337	0.359999	0.628193	0.357642	0.357402
WP	-0.7116	0.139654	3.48e-07	0.520765	-0.86315	0.168606	3.07e-07	0.520813	-0.6608	0.15843	3.03e-05	0.520083	-0.8156	0.147662	3.33e-08	0.521159	0.518149
WR	-0.68145	0.126938	7.95e-08	0.245728	-0.65575	0.149519	1.16e-05	0.244305	-0.97378	0.139765	3.23e-12	0.24849	-0.6345	0.134544	2.41e-06	0.244677	0.241495
WT	0.102106	0.665418	0.878046	0.189361	-0.06177	0.845031	0.94173	0.18997	0.570664	0.811651	0.481999	0.186504	0.129339	0.663159	0.845366	0.190059	0.189695
WW	-0.06264	0.123803	0.612869	0.265864	-0.01244	0.143351	0.930825	0.265912	-0.2333	0.135779	0.08575	0.265985	-0.01054	0.130281	0.93551	0.265912	0.265925
Y.	-0.79635	0.233435	0.000646	0.356909	-0.57226	0.299773	0.056263	0.356284	-0.93771	0.30711	0.002263	0.356699	-0.82521	0.237577	0.000514	0.356983	0.356213
YW	0.25977	0.464173	0.575724	0.333084	0.614281	0.570638	0.281712	0.333563	0.178345	0.484818	0.712978	0.333227	0.301776	0.466602	0.517792	0.330975	0.330045
BW	3.46804	0.977408	0.000388	0.51912	-0.42937	1.14367	0.707342	0.481342	NA	NA	NA	NA	2.9996	0.949006	0.001573	0.508771	-5.19951
DO	-0.03096	1.49239	0.983448	0.705475	1.32444	1.32723	0.318327	0.71168	-0.96818	1.42202	0.495967	0.677027	1.29506	1.34575	0.335882	0.713202	0.705475
GN	2.91051	1.32533	0.028087	0.724426	2.40069	1.54923	0.121237	0.71574	NA	NA	NA	NA	2.53797	1.33185	0.056702	0.719612	-4.15515
WE	-0.86171	0.653855	0.187542	0.495247	-1.64127	1.04522	0.116353	0.498847	-0.58066	0.627301	0.35463	0.49289	-0.87746	0.803027	0.274528	0.499462	0.496221
WS	2.41705	0.872353	0.005593	0.400989	1.13553	1.21619	0.350471	0.392063	2.18385	0.874648	0.012531	0.397654	1.88164	0.927919	0.04258	0.391538	0.382771
BI	2.97595	1.0081	0.003157	0.450607	2.7243	1.2725	0.032281	0.441173	3.12499	0.967512	0.001238	0.454093	2.95674	1.00348	0.003214	0.450625	0.427878
CP	5.36926	2.1259	0.011549	0.771573	5.86126	2.35956	0.01299	0.772437	5.52702	1.76202	0.001708	0.71476	5.13387	2.56439	0.045286	0.793098	0.71818
CX	1.25499	1.42377	0.37807	0.473609	1.39391	1.42378	0.327571	0.512454	2.07643	1.50261	0.167009	0.522406	1.65989	1.42751	0.244917	0.476914	0.519429
GX	NA	NA	NA	NA	NA	NA	NA	NA	NA	NA	NA	NA	NA	NA	NA	NA	1
GY	3.20367	0.832903	0.00012	0.320645	0.154227	1.07851	0.88629	0.278945	2.72384	0.799558	0.000658	0.311974	2.71079	0.82499	0.001017	0.310002	0.277754
MX	NA	NA	NA	NA	NA	NA	NA	NA	NA	NA	NA	NA	NA	NA	NA	NA	#NAME?
PT	0.229415	1.36381	0.866413	0.439809	-1.32635	1.9959	0.506348	0.439958	-2.33052	1.89128	0.217857	0.450839	0.194026	1.35753	0.886349	0.439738	0.439677
SZ	-24.0292	56.0619	0.668201	0.578618	NA	NA	NA	NA	-2.93062	24.3071	0.904034	0.557225	-22.1411	55.4598	0.689725	0.577333	0.558001
TM	NA	NA	NA	NA	NA	NA	NA	NA	NA	NA	NA	NA	NA	NA	NA	NA	1

## Sheet: Persistence
Species	AllPA_coeff	AllPA_se	AllPA_P	AllPA_r2	SAC_coeff	SAC_se	SAC_P	SAC_r2	SPA_coeff	SPA_se	SPA_P	SPA_r2	SSSI_coeff	SSSI_se	SSSI_P	SSSI_r2	null_r2
AC	1.58322	0.658978	0.016282	0.157949	1.67896	0.775794	0.030451	0.156551	1.60869	0.674765	0.017122	0.158214	1.57737	0.672552	0.019009	0.158547	0.143498
AE	0.449973	0.62426	0.471026	0.273359	0.39798	0.75786	0.599488	0.272556	0.700961	0.648782	0.279953	0.273421	0.682761	0.636683	0.283553	0.274963	0.271532
AF	NA	NA	NA	NA	NA	NA	NA	NA	NA	NA	NA	NA	NA	NA	NA	NA	NA
AV	NA	NA	NA	NA	NA	NA	NA	NA	NA	NA	NA	NA	NA	NA	NA	NA	NA
B.	-0.85927	0.161253	9.89e-08	0.306654	-0.7056	0.198689	0.000383	0.304834	-0.73926	0.181152	4.49e-05	0.305347	-0.87416	0.171293	3.34e-07	0.306238	0.303721
BC	-0.38433	0.221825	0.083166	0.046152	-0.76025	0.273986	0.005524	0.046435	-0.57406	0.258348	0.026281	0.046281	-0.41351	0.221446	0.061858	0.046175	0.045944
BF	-0.05859	0.238659	0.806072	0.030687	-0.04052	0.305199	0.894381	0.030691	-0.25446	0.294085	0.386896	0.030718	-0.06682	0.243184	0.783485	0.030685	0.030686
BH	0.255553	0.227536	0.261381	0.143928	0.365329	0.258477	0.15754	0.144075	0.405645	0.248184	0.102164	0.143778	0.297431	0.229085	0.194169	0.14398	0.143834
BK	0.40719	0.608509	0.503394	0.1855	1.50728	0.721866	0.036795	0.197245	0.196846	0.657952	0.764803	0.188346	0.507673	0.62074	0.413442	0.185753	0.188084
BO	0.922002	1.40609	0.512004	0.262817	0.205928	2.0512	0.920032	0.259802	0.749499	1.45115	0.605515	0.261292	0.919033	1.40501	0.513041	0.26277	0.258932
BR	NA	NA	NA	NA	NA	NA	NA	NA	NA	NA	NA	NA	NA	NA	NA	NA	NA
BT	-0.35365	0.163618	0.030659	0.148236	-0.37666	0.196689	0.055492	0.148213	-0.3965	0.194313	0.041299	0.148225	-0.44347	0.167657	0.008167	0.148417	0.147943
BV	NA	NA	NA	NA	NA	NA	NA	NA	NA	NA	NA	NA	NA	NA	NA	NA	NA
BZ	-0.54177	0.186831	0.003734	0.07478	-0.54028	0.231371	0.019537	0.074121	-0.34445	0.23543	0.143453	0.073939	-0.52703	0.194631	0.006772	0.074498	0.073536
C.	-0.3823	0.153704	0.012874	0.194205	-0.55119	0.171605	0.001318	0.194486	-0.49827	0.183109	0.006506	0.194278	-0.40181	0.155112	0.009585	0.194248	0.193718
CA	-2.46193	1.88623	0.19182	0.381376	-4.50286	2.2245	0.042948	0.397403	-1.47451	1.80481	0.413934	0.364707	-2.27506	1.95333	0.244136	0.382334	0.357434
CB	-0.4701	0.575478	0.413999	0.176349	-0.22435	0.744474	0.763144	0.176277	-0.87004	0.647514	0.179057	0.176913	-0.50046	0.576916	0.385682	0.176418	0.176269
CC	-0.27368	0.24049	0.255117	0.111388	-0.57784	0.294534	0.049776	0.111682	-0.54664	0.275771	0.047456	0.111633	-0.32331	0.241773	0.181138	0.111422	0.111322
CD	-0.71318	0.260142	0.006116	0.073748	-0.68047	0.381446	0.074435	0.073345	-0.92362	0.315211	0.003388	0.073813	-0.73387	0.261986	0.005092	0.073781	0.073126
CE	NA	NA	NA	NA	NA	NA	NA	NA	NA	NA	NA	NA	NA	NA	NA	NA	NA
CF	NA	NA	NA	NA	NA	NA	NA	NA	NA	NA	NA	NA	NA	NA	NA	NA	NA
CH	-0.71034	0.162101	1.18e-05	0.152474	-0.49954	0.188094	0.007911	0.150422	-0.60208	0.180099	0.000829	0.151353	-0.76762	0.169572	5.99e-06	0.15243	0.149854
CI	NA	NA	NA	NA	NA	NA	NA	NA	NA	NA	NA	NA	NA	NA	NA	NA	NA
CK	0.5541	0.152665	0.000284	0.120059	0.683507	0.187715	0.000271	0.120204	0.372861	0.175796	0.033922	0.118877	0.639086	0.158736	5.67e-05	0.120441	0.118159
CL	NA	NA	NA	NA	NA	NA	NA	NA	NA	NA	NA	NA	NA	NA	NA	NA	NA
CM	-0.27938	0.275374	0.310315	0.169542	0.017518	0.413919	0.966242	0.169071	-0.42514	0.304004	0.161975	0.17012	-0.2517	0.312043	0.419895	0.169073	0.169031
CN	1.22766	0.539742	0.022934	0.208751	1.19377	0.692277	0.084635	0.203618	0.917512	0.552355	0.096695	0.206016	1.16325	0.535309	0.029777	0.209833	0.203171
CO	1.37427	0.295915	3.41e-06	0.086312	1.4487	0.443752	0.001096	0.084375	1.37046	0.356861	0.000123	0.084788	1.36131	0.295211	4e-06	0.086275	0.082246
CR	NA	NA	NA	NA	NA	NA	NA	NA	NA	NA	NA	NA	NA	NA	NA	NA	#NAME?
CS	0.016135	0.155914	0.917578	0.076152	0.019372	0.187622	0.917764	0.076176	0.171073	0.173412	0.323882	0.076348	-0.00078	0.166832	0.996251	0.07615	0.076134
CT	0.346322	0.160136	0.030566	0.082726	0.23245	0.20465	0.256023	0.082305	0.248786	0.189198	0.188525	0.082403	0.329351	0.165893	0.047108	0.082566	0.082118
CU	0.144467	0.144868	0.318651	0.209316	0.111702	0.177677	0.529556	0.209302	0.293367	0.163185	0.072216	0.209498	0.203888	0.150045	0.174197	0.209477	0.209249
CW	NA	NA	NA	NA	NA	NA	NA	NA	NA	NA	NA	NA	NA	NA	NA	NA	NA
CY	NA	NA	NA	NA	NA	NA	NA	NA	NA	NA	NA	NA	NA	NA	NA	NA	NA
D.	-0.86272	0.153062	1.74e-08	0.08783	-0.79893	0.191763	3.1e-05	0.087123	-0.78962	0.177455	8.6e-06	0.087128	-0.89243	0.155448	9.41e-09	0.087892	0.086105
DI	0.116967	0.243681	0.631227	0.044622	0.619537	0.277337	0.025491	0.047084	0.035379	0.287236	0.901971	0.044409	0.199197	0.246695	0.419398	0.044939	0.044342
DN	1.20023	0.367586	0.001094	0.258118	1.36841	0.37738	0.000288	0.237817	1.09388	0.351678	0.001868	0.253687	1.12955	0.413501	0.006301	0.248495	0.249328
DV	NA	NA	NA	NA	NA	NA	NA	NA	NA	NA	NA	NA	NA	NA	NA	NA	NA
DW	NA	NA	NA	NA	NA	NA	NA	NA	NA	NA	NA	NA	NA	NA	NA	NA	NA
E.	0.349367	0.445563	0.43298	0.118647	-0.30529	0.661271	0.644316	0.117139	0.459829	0.467535	0.325353	0.118155	0.202115	0.464203	0.663271	0.117712	0.116769
EA	NA	NA	NA	NA	NA	NA	NA	NA	NA	NA	NA	NA	NA	NA	NA	NA	NA
ET	NA	NA	NA	NA	NA	NA	NA	NA	NA	NA	NA	NA	NA	NA	NA	NA	NA
F.	0.425592	0.434826	0.327697	0.106722	-0.17439	0.586267	0.766122	0.105558	0.865513	0.486413	0.075178	0.110229	0.366261	0.457657	0.423539	0.106132	0.104762
FC	NA	NA	NA	NA	NA	NA	NA	NA	NA	NA	NA	NA	NA	NA	NA	NA	NA
G.	0.101603	0.272784	0.709546	0.163957	-0.34672	0.325187	0.286325	0.164132	-0.51888	0.30529	0.089202	0.164148	0.105709	0.272847	0.698438	0.16396	0.163893
GA	2.20146	0.982611	0.025064	0.215773	1.35712	1.60488	0.397766	0.190899	1.5545	0.959681	0.105273	0.204758	2.20436	0.982581	0.024868	0.21519	0.187386
GB	-0.53602	0.32315	0.09717	0.14257	-0.79155	0.43315	0.067636	0.143515	-0.76888	0.351496	0.02871	0.143216	-0.58153	0.356056	0.102414	0.142197	0.141305
GC	0.095146	0.149975	0.525812	0.045143	-0.06122	0.184872	0.740548	0.045066	0.150986	0.174421	0.386687	0.045232	0.146538	0.156017	0.347605	0.045188	0.045063
GD	0.405139	0.861062	0.63799	0.122982	1.04894	0.954441	0.271764	0.123852	0.119697	1.12649	0.915379	0.12247	0.429899	0.88955	0.628899	0.12329	0.122262
GG	0.814013	0.4985	0.102484	0.071919	-0.10471	0.678258	0.877315	0.071493	0.717508	0.571454	0.209267	0.071106	0.820933	0.498701	0.099735	0.071947	0.071215
GH	1.50094	0.699651	0.031931	0.176765	2.12794	0.803818	0.008114	0.185514	1.37092	0.751026	0.067941	0.175099	1.48167	0.699193	0.034081	0.17651	0.166813
GI	NA	NA	NA	NA	NA	NA	NA	NA	NA	NA	NA	NA	NA	NA	NA	NA	NA
GK	1.35141	0.530818	0.010899	0.257348	1.75287	0.601772	0.003581	0.270247	0.941412	0.576293	0.10235	0.238575	1.7957	0.627061	0.004188	0.253388	0.221195
GL	0.158366	0.191624	0.408552	0.027753	0.08733	0.23201	0.706616	0.027652	-0.15975	0.233898	0.494611	0.027721	0.265818	0.201804	0.187768	0.028019	0.027588
GO	-0.81823	0.206564	7.46e-05	0.046494	-0.84893	0.264303	0.001318	0.045951	-0.53562	0.247109	0.030193	0.045335	-0.8341	0.206755	5.48e-05	0.046543	0.044696
GP	0.527746	0.196645	0.00728	0.237515	0.738715	0.209238	0.000415	0.240473	0.843775	0.199802	2.41e-05	0.241775	0.564	0.207458	0.006555	0.238231	0.234867
GR	-1.19128	0.191928	5.4e-10	0.065724	-0.66032	0.249874	0.008227	0.063661	-0.91136	0.230041	7.44e-05	0.064306	-1.19293	0.192889	6.23e-10	0.065706	0.06326
GS	0.499044	0.251488	0.047216	0.052019	0.608079	0.315973	0.054296	0.051869	0.239135	0.306449	0.43519	0.051352	0.504588	0.254627	0.047516	0.051994	0.051202
GT	-0.48872	0.181125	0.00697	0.107016	-0.67067	0.22163	0.002478	0.107303	-0.69854	0.215493	0.001189	0.107462	-0.51069	0.187013	0.006319	0.107033	0.10639
GU	NA	NA	NA	NA	NA	NA	NA	NA	NA	NA	NA	NA	NA	NA	NA	NA	NA
GW	0.472275	0.248894	0.057762	0.063409	0.134819	0.326688	0.679837	0.062794	0.304375	0.300883	0.311726	0.062921	0.459234	0.248619	0.064727	0.063377	0.062787
H.	0.748219	0.2854	0.00875	0.079358	0.003494	0.392273	0.992893	0.076845	1.07824	0.343455	0.001693	0.079535	0.798965	0.295083	0.006777	0.079576	0.076821
HC	-0.21759	0.210972	0.302365	0.207132	-0.29199	0.297533	0.326407	0.207032	-0.29072	0.230072	0.206372	0.20723	0.114675	0.245279	0.640121	0.206623	0.206608
HF	NA	NA	NA	NA	NA	NA	NA	NA	NA	NA	NA	NA	NA	NA	NA	NA	NA
HG	-0.57312	0.259855	0.027417	0.107646	-0.58105	0.350185	0.097062	0.107053	-0.49377	0.294542	0.093659	0.10683	-0.62168	0.28064	0.026744	0.107665	0.106263
HH	-0.57519	0.844908	0.496019	0.236143	-3.49752	2.37809	0.141365	0.269176	-0.78982	0.821831	0.336529	0.260557	-0.03554	0.851017	0.966689	0.22256	0.220522
HM	-0.43041	0.159819	0.007079	0.043583	-0.40649	0.214703	0.058325	0.043394	-0.32728	0.194935	0.093164	0.043345	-0.43075	0.161999	0.007838	0.043581	0.043167
HS	-1.36391	0.154632	1.14e-18	0.071125	-0.84115	0.204357	3.85e-05	0.068167	-1.17826	0.188942	4.49e-10	0.069184	-1.38525	0.156947	1.08e-18	0.071114	0.067323
HY	NA	NA	NA	NA	NA	NA	NA	NA	NA	NA	NA	NA	NA	NA	NA	NA	NA
J.	0.250963	0.248791	0.313103	0.079383	-0.02559	0.31294	0.93482	0.07918	-0.19226	0.294488	0.513849	0.079242	0.228592	0.248645	0.357911	0.079361	0.079179
JD	-0.9078	0.15702	7.41e-09	0.090335	-0.82275	0.19305	2.03e-05	0.089342	-0.76299	0.188358	5.11e-05	0.089357	-0.88354	0.159674	3.14e-08	0.090183	0.088214
K.	-0.25503	0.154867	0.099605	0.063321	-0.25918	0.187779	0.167517	0.063198	-0.27612	0.174507	0.113578	0.063364	-0.24011	0.157525	0.127439	0.063288	0.063101
KF	2.78804	1.12109	0.012886	0.078958	2.95025	2.47784	0.233789	0.071406	4.9507	1.53036	0.001216	0.087103	2.79407	1.12189	0.012756	0.078973	0.070508
KI	2.96429	1.32807	0.025612	0.277142	-1.98994	2.16027	0.356971	0.284634	2.62157	1.43621	0.06795	0.278588	3.6917	1.42212	0.009434	0.284794	0.266325
KT	NA	NA	NA	NA	NA	NA	NA	NA	NA	NA	NA	NA	NA	NA	NA	NA	NA
L.	0.439632	0.132834	0.000934	0.122588	0.201162	0.160416	0.20984	0.122015	0.66868	0.145428	4.27e-06	0.123254	0.531822	0.135739	8.93e-05	0.122815	0.121976
LB	1.00772	0.450545	0.025307	0.160745	0.972034	0.562161	0.083791	0.158499	0.783584	0.49254	0.111631	0.157909	0.912285	0.455958	0.045413	0.159569	0.154463
LE	NA	NA	NA	NA	NA	NA	NA	NA	NA	NA	NA	NA	NA	NA	NA	NA	NA
LG	0.382095	0.455959	0.402029	0.05144	-0.48494	0.698021	0.487217	0.051203	0.386224	0.515736	0.45393	0.051269	0.39728	0.457691	0.385389	0.051473	0.050966
LI	0.582636	0.165111	0.000418	0.088005	0.977265	0.2073	2.43e-06	0.088805	0.483479	0.192445	0.011995	0.08755	0.591483	0.164872	0.000334	0.088042	0.087181
LP	-2.40345	1.83206	0.189559	0.14815	-19.7933	10.1844	0.051957	0.162799	-9.61336	8.14356	0.237807	0.193131	-2.40345	1.83206	0.189559	0.148149	0.121926
LR	-0.19371	0.239318	0.418269	0.250387	-0.15661	0.301453	0.603391	0.250446	0.018772	0.298691	0.949889	0.250601	-0.16538	0.256386	0.518902	0.250495	0.250548
LS	NA	NA	NA	NA	1.92387	3.69022	0.602129	0.425835	NA	NA	NA	NA	NA	NA	NA	NA	0.665923
LT	0.011515	0.215855	0.957454	0.058045	-0.38548	0.287114	0.179405	0.058265	-0.00816	0.260926	0.975037	0.058045	-0.00543	0.218791	0.98019	0.058044	0.058042
LW	0.385601	0.45122	0.392787	0.069838	0.901637	0.652374	0.166945	0.07003	0.388337	0.519098	0.4544	0.0697	0.41018	0.450494	0.362553	0.069895	0.069406
M.	-0.00472	0.134296	0.971979	0.026403	0.197304	0.165311	0.232661	0.026562	0.027932	0.15768	0.859395	0.026412	-0.00585	0.138248	0.966257	0.026403	0.026416
MA	0.326598	0.139872	0.019545	0.077266	0.396389	0.175297	0.023744	0.077214	0.459742	0.161805	0.004492	0.077442	0.342046	0.144087	0.017602	0.07727	0.076881
MG	-0.73221	0.166747	1.13e-05	0.152291	-0.57881	0.196421	0.003211	0.151773	-0.5386	0.195149	0.005781	0.151731	-0.74214	0.167874	9.83e-06	0.152326	0.151374
MH	0.173069	0.214143	0.418977	0.074621	0.112616	0.290675	0.698439	0.074603	0.311467	0.252345	0.217095	0.074684	0.16866	0.214132	0.430902	0.074627	0.074608
ML	-0.85	0.820314	0.300116	0.263134	-2.46468	0.986831	0.012505	0.348728	-0.75407	0.788417	0.338853	0.257164	-0.63517	0.841215	0.450214	0.264243	0.25888
MP	1.22942	0.153708	1.26e-15	0.298105	1.08755	0.187226	6.29e-09	0.295734	1.43465	0.186837	1.61e-14	0.298352	1.35555	0.160587	3.14e-17	0.298722	0.2934
MR	NA	NA	NA	NA	NA	NA	NA	NA	NA	NA	NA	NA	NA	NA	NA	NA	NA
MS	0.836222	0.281627	0.002985	0.043054	0.557109	0.408312	0.172436	0.041935	0.892094	0.328561	0.006625	0.043239	0.882088	0.284341	0.001921	0.04317	0.041722
MT	1.5896	0.440296	0.000306	0.087749	1.13305	0.562598	0.044014	0.084081	0.480039	0.517065	0.353204	0.082485	1.59249	0.440274	0.000298	0.08776	0.082298
MU	NA	NA	NA	NA	NA	NA	NA	NA	NA	NA	NA	NA	NA	NA	NA	NA	NA
N.	3.64867	1.03268	0.000411	0.274391	3.8543	1.61496	0.017004	0.257409	2.55583	1.32092	0.053004	0.255044	3.65087	1.03183	0.000403	0.274476	0.244363
NH	NA	NA	NA	NA	-0.68858	0.413011	0.09547	0.088506	-0.79707	0.419568	0.057468	0.08849	NA	NA	NA	NA	0.087828
NJ	NA	NA	NA	NA	NA	NA	NA	NA	NA	NA	NA	NA	NA	NA	NA	NA	NA
NX	2.76704	0.885483	0.001779	0.24036	0.475405	1.03021	0.644466	0.229841	1.96006	0.850568	0.0212	0.233857	3.51724	1.09208	0.001279	0.252557	0.228518
OC	0.027325	0.182654	0.881081	0.109873	0.043375	0.239292	0.856161	0.109868	0.238422	0.204327	0.243265	0.11	-0.07663	0.192504	0.690581	0.109935	0.109875
OP	NA	NA	NA	NA	NA	NA	NA	NA	NA	NA	NA	NA	NA	NA	NA	NA	NA
P.	0.580194	0.404008	0.150975	0.114555	0.380507	0.46445	0.412636	0.113882	0.731406	0.420109	0.081685	0.114618	0.58954	0.403323	0.143822	0.114566	0.114061
PE	0.105027	0.57691	0.855543	0.12995	0.214412	0.587899	0.715328	0.130674	-0.28218	0.687908	0.681661	0.132227	0.07953	0.573862	0.889777	0.130102	0.130297
PF	1.22595	0.500586	0.014324	0.184151	1.16405	0.608175	0.055619	0.181013	0.241058	0.731312	0.741684	0.177186	1.21421	0.500666	0.0153	0.184011	0.177037
PM	NA	NA	NA	NA	NA	NA	NA	NA	NA	NA	NA	NA	NA	NA	NA	NA	NA
PO	3.70113	1.7571	0.03517	0.49926	1.01678	2.2532	0.651803	0.484001	2.37637	1.67769	0.156643	0.484769	3.70157	1.75743	0.035184	0.499251	0.480911
PU	NA	NA	NA	NA	NA	NA	NA	NA	NA	NA	NA	NA	NA	NA	NA	NA	NA
PW	-0.22938	0.114314	0.044791	0.038634	-0.24181	0.142558	0.089843	0.038558	-0.17957	0.133604	0.178933	0.038497	-0.17568	0.119398	0.141189	0.03854	0.038448
Q.	NA	NA	NA	NA	NA	NA	NA	NA	NA	NA	NA	NA	NA	NA	NA	NA	NA
R.	-0.78187	0.144773	6.64e-08	0.154057	-0.59261	0.173722	0.000647	0.152728	-0.66441	0.166715	6.74e-05	0.152831	-0.71588	0.153158	2.95e-06	0.153742	0.151773
RA	NA	NA	NA	NA	NA	NA	NA	NA	NA	NA	NA	NA	NA	NA	NA	NA	NA
RB	0.929828	0.193543	1.55e-06	0.103821	0.66426	0.243102	0.006287	0.10227	0.633789	0.216798	0.003462	0.102038	0.935086	0.194558	1.54e-06	0.103873	0.100927
RC	-0.12633	0.376493	0.737218	0.071426	-0.08637	0.558551	0.877107	0.071162	-0.2149	0.405083	0.595761	0.071798	0.381996	0.3996	0.3391	0.071934	0.071157
RG	0.647711	0.181959	0.000371	0.273068	0.748325	0.197258	0.000148	0.273591	0.570163	0.184616	0.002013	0.270027	0.616339	0.190522	0.001216	0.273832	0.265855
RH	0.750662	0.458699	0.101734	0.188601	0.304499	0.504098	0.545812	0.193363	0.305268	0.485021	0.529094	0.191962	0.429205	0.485781	0.376946	0.192776	0.195659
RK	1.52377	0.223489	9.23e-12	0.239784	0.998591	0.248281	5.77e-05	0.229286	1.77105	0.234083	3.85e-14	0.242412	1.70555	0.228859	9.17e-14	0.242055	0.225783
RM	0.20367	0.468605	0.663831	0.084883	-0.07117	0.605357	0.906413	0.083747	-0.66064	0.597643	0.268982	0.086114	0.072986	0.484363	0.880225	0.084161	0.083704
RN	0.064429	0.221597	0.771242	0.063384	-0.04319	0.266294	0.871155	0.063635	0.003304	0.276094	0.990453	0.063563	0.107671	0.238054	0.651055	0.063578	0.063515
RO	-0.98199	0.172851	1.34e-08	0.069386	-0.84432	0.212514	7.1e-05	0.068357	-0.80855	0.219142	0.000225	0.06832	-0.99305	0.174636	1.3e-08	0.069372	0.067426
RP	0.46443	0.321476	0.148548	0.161856	0.57454	0.393964	0.144742	0.162212	0.520003	0.323836	0.108327	0.161588	0.430499	0.330851	0.193194	0.161632	0.161066
RT	0.856689	0.222314	0.000116	0.140198	1.221	0.2487	9.13e-07	0.142198	1.42751	0.280084	3.46e-07	0.142321	0.842633	0.22371	0.000165	0.139957	0.136057
RW	1.10135	0.427667	0.010017	0.130536	0.500287	0.561704	0.373113	0.127989	0.250573	0.469151	0.593274	0.131407	1.11271	0.42703	0.009169	0.130647	0.127672
RZ	0.672279	0.311042	0.030666	0.15369	0.908592	0.316897	0.004142	0.160663	0.423634	0.315887	0.17989	0.150882	0.656996	0.313026	0.03583	0.152463	0.14276
S.	0.188641	0.102961	0.066927	0.132784	0.114239	0.125638	0.363205	0.132709	0.15671	0.116332	0.177951	0.132729	0.202866	0.106734	0.057345	0.132798	0.132681
SA	0.256114	0.590081	0.664265	0.172911	0.366504	0.806379	0.649465	0.172424	0.364618	0.636628	0.566826	0.173737	0.444751	0.655159	0.497236	0.173499	0.171647
SC	0.010776	0.215712	0.960159	0.06017	0.089297	0.255244	0.72645	0.059855	0.123701	0.234034	0.597111	0.05948	0.315795	0.226581	0.163397	0.058059	0.060135
SD	0.102395	0.224335	0.648077	0.056885	0.363095	0.285657	0.203697	0.05696	0.359576	0.249416	0.149394	0.057078	0.105136	0.224244	0.639179	0.056887	0.056843
SE	0.387115	0.964122	0.688037	0.4247	0.791634	0.988677	0.423305	0.429663	0.18947	0.954174	0.842599	0.427546	0.657058	0.983612	0.50413	0.42719	0.427676
SF	0.073658	0.214734	0.731583	0.072193	0.107045	0.261105	0.681829	0.072189	0.039262	0.251634	0.876011	0.072178	0.101956	0.224514	0.649744	0.072204	0.072149
SG	-0.47625	0.121314	8.64e-05	0.117638	-0.20915	0.153158	0.172068	0.116999	-0.03461	0.140297	0.805139	0.116898	-0.45938	0.123254	0.000194	0.117492	0.116881
SH	-0.23583	0.439748	0.591766	0.023397	-0.08483	0.547879	0.876959	0.023262	0.092213	0.499836	0.853632	0.023255	-0.18899	0.439779	0.667378	0.02334	0.023239
SI	-0.48465	0.170744	0.004533	0.051652	-0.58148	0.226633	0.010296	0.051621	-0.49113	0.20068	0.014392	0.051571	-0.46773	0.171338	0.006336	0.051627	0.0511
SK	-0.22715	0.263772	0.389153	0.132405	0.261135	0.354615	0.461494	0.132142	0.154774	0.313314	0.621314	0.132468	-0.14623	0.29562	0.620844	0.132283	0.132065
SL	-0.57901	0.127693	5.78e-06	0.111907	-0.21078	0.162702	0.195151	0.111001	-0.20786	0.149999	0.165826	0.110977	-0.5572	0.13141	2.23e-05	0.111777	0.110958
SM	-0.19987	0.386718	0.605272	0.068718	-0.13246	0.588396	0.82189	0.068586	-0.25723	0.469479	0.583764	0.068729	-0.27954	0.40342	0.488355	0.068798	0.068595
SN	0.660868	0.167261	7.78e-05	0.194453	0.715044	0.193294	0.000216	0.19406	0.676967	0.17569	0.000117	0.193717	0.836502	0.17666	2.19e-06	0.196471	0.189947
ST	-0.76689	0.126584	1.38e-09	0.061926	-0.40866	0.165784	0.0137	0.060533	-0.87608	0.146381	2.16e-09	0.06195	-0.72607	0.132563	4.32e-08	0.061624	0.060321
SU	1.60603	0.288241	2.52e-08	0.107795	1.01826	0.340533	0.002788	0.1008	1.59942	0.302378	1.23e-07	0.108081	1.60211	0.290964	3.67e-08	0.107334	0.09648
SV	1.68375	0.792556	0.033632	0.210727	-1.57835	1.09842	0.150738	0.192756	1.62065	0.782893	0.038444	0.182969	1.48994	0.772406	0.053735	0.205887	0.190011
SW	1.15998	0.255287	5.52e-06	0.091597	1.40688	0.353529	6.9e-05	0.091177	0.771511	0.288689	0.00753	0.089174	1.20284	0.258031	3.14e-06	0.091732	0.088052
T.	0.244461	0.39534	0.53634	0.083753	0.449075	0.431933	0.298485	0.084739	0.694275	0.406155	0.08738	0.09139	0.119455	0.402626	0.766703	0.083467	0.083517
TC	0.725478	0.236307	0.00214	0.033703	0.848059	0.288958	0.003337	0.033193	0.354244	0.283577	0.211592	0.032071	0.782803	0.239396	0.001076	0.033906	0.031721
TD	-0.07847	0.509843	0.877676	0.153019	0.485069	0.862849	0.573999	0.153126	-0.50532	0.594136	0.395042	0.153298	-0.08491	0.51003	0.867786	0.153022	0.152967
TE	NA	NA	NA	NA	NA	NA	NA	NA	NA	NA	NA	NA	NA	NA	NA	NA	NA
TN	NA	NA	NA	NA	NA	NA	NA	NA	NA	NA	NA	NA	NA	NA	NA	NA	NA
TO	-0.59792	0.729651	0.412523	0.043854	-0.72827	0.868366	0.401654	0.04339	-1.91087	1.27462	0.133831	0.043128	-0.55765	0.727271	0.443217	0.043743	0.042402
TP	0.784287	0.203416	0.000115	0.150711	0.594978	0.233976	0.010994	0.147681	0.849009	0.235213	0.000307	0.149928	0.758103	0.210473	0.000316	0.150088	0.145197
TS	-0.50262	0.945308	0.594936	0.298767	-0.28433	1.247	0.819637	0.298356	1.07715	1.03382	0.297451	0.298325	-0.46172	0.942557	0.624232	0.298705	0.298268
TU	0.64366	0.320412	0.044553	0.075634	0.163702	0.449845	0.715927	0.074073	0.513944	0.358483	0.151668	0.074975	0.627734	0.321265	0.050708	0.075555	0.073979
TW	-0.47267	0.402545	0.240311	0.216576	-0.29009	0.535495	0.588005	0.215932	-0.68774	0.440312	0.1183	0.218521	-0.19451	0.430262	0.651208	0.215393	0.215435
TY	-2.84404	1.02334	0.00545	0.266201	-2.71549	1.58	0.085675	0.237891	-2.49758	1.07497	0.020158	0.240132	-3.96029	1.32559	0.002812	0.280041	0.212464
W.	0.071117	0.11171	0.524372	0.11258	-0.02788	0.132619	0.833473	0.112636	-0.1947	0.127725	0.127416	0.112847	0.180544	0.118015	0.126055	0.112676	0.112582
WA	NA	NA	NA	NA	NA	NA	NA	NA	NA	NA	NA	NA	NA	NA	NA	NA	NA
WC	0.291659	0.218581	0.182096	0.134403	0.344062	0.265849	0.195596	0.13451	0.014396	0.252865	0.954599	0.133822	0.301168	0.232027	0.194291	0.134164	0.133804
WH	0.157774	0.209766	0.451967	0.091119	-0.31753	0.26323	0.227707	0.091232	-0.07472	0.245467	0.760826	0.091111	0.113341	0.210735	0.59069	0.091103	0.091087
WK	0.375824	1.09538	0.731525	0.15206	0.373423	1.15301	0.746037	0.151968	1.60182	1.17375	0.172348	0.163983	0.404643	1.09732	0.712309	0.152186	0.151246
WL	NA	NA	NA	NA	NA	NA	NA	NA	NA	NA	NA	NA	NA	NA	NA	NA	NA
WM	NA	NA	NA	NA	NA	NA	NA	NA	NA	NA	NA	NA	NA	NA	NA	NA	NA
WN	NA	NA	NA	NA	NA	NA	NA	NA	NA	NA	NA	NA	NA	NA	NA	NA	NA
WO	0.616265	0.409465	0.132312	0.187587	0.953581	0.485349	0.049445	0.188674	0.673882	0.513884	0.18974	0.186426	0.380277	0.423246	0.368931	0.185962	0.184587
WP	-0.69382	0.171529	5.23e-05	0.297218	-0.66395	0.198977	0.000847	0.296502	-0.58249	0.200056	0.003595	0.296358	-0.81011	0.176303	4.33e-06	0.297747	0.295364
WR	-0.32897	0.115346	0.004344	0.12234	-0.12929	0.136187	0.34245	0.121862	-0.47634	0.126828	0.000173	0.122712	-0.21156	0.122305	0.083672	0.122001	0.122408
WT	-1.87326	1.83206	0.306549	0.214446	0.374804	1.9237	0.845522	0.210933	1.08885	1.84073	0.554163	0.211516	-1.8727	1.83197	0.306671	0.214445	0.210868
WW	0.779226	0.131922	3.49e-09	0.23258	0.612005	0.162057	0.000159	0.231692	0.449022	0.149195	0.002616	0.231494	0.797677	0.136366	4.93e-09	0.232469	0.231121
Y.	-0.50203	0.190415	0.008377	0.165999	-0.23463	0.24607	0.340331	0.165798	-0.31282	0.223902	0.16237	0.165806	-0.55322	0.191315	0.003832	0.16605	0.165804
YW	0.695236	0.497891	0.162605	0.248942	0.657571	0.657736	0.317432	0.24901	1.20478	0.528231	0.022562	0.249807	0.720498	0.496402	0.146657	0.249018	0.248351
BW	NA	NA	NA	NA	NA	NA	NA	NA	NA	NA	NA	NA	NA	NA	NA	NA	NA
DO	NA	NA	NA	NA	NA	NA	NA	NA	NA	NA	NA	NA	NA	NA	NA	NA	NA
GN	NA	NA	NA	NA	NA	NA	NA	NA	NA	NA	NA	NA	NA	NA	NA	NA	NA
WE	NA	NA	NA	NA	NA	NA	NA	NA	NA	NA	NA	NA	NA	NA	NA	NA	NA
WS	NA	NA	NA	NA	NA	NA	NA	NA	NA	NA	NA	NA	NA	NA	NA	NA	NA
BI	NA	NA	NA	NA	NA	NA	NA	NA	NA	NA	NA	NA	NA	NA	NA	NA	NA
CP	NA	NA	NA	NA	NA	NA	NA	NA	NA	NA	NA	NA	NA	NA	NA	NA	NA
CX	NA	NA	NA	NA	NA	NA	NA	NA	NA	NA	NA	NA	NA	NA	NA	NA	NA
GX	NA	NA	NA	NA	NA	NA	NA	NA	NA	NA	NA	NA	NA	NA	NA	NA	NA
GY	NA	NA	NA	NA	NA	NA	NA	NA	NA	NA	NA	NA	NA	NA	NA	NA	NA
MX	NA	NA	NA	NA	NA	NA	NA	NA	NA	NA	NA	NA	NA	NA	NA	NA	NA
PT	NA	NA	NA	NA	NA	NA	NA	NA	NA	NA	NA	NA	NA	NA	NA	NA	NA
SZ	NA	NA	NA	NA	NA	NA	NA	NA	NA	NA	NA	NA	NA	NA	NA	NA	NA
TM	NA	NA	NA	NA	NA	NA	NA	NA	NA	NA	NA	NA	NA	NA	NA	NA	NA

## Sheet: BBS
Species	pa_abund_coeff	pa_abund_se	pa_abund_p	pa_trend_coeff	pa_trend_se	pa_trend_p	all_pa_r2	spa_abund_coeff	spa_abund_se	spa_abund_p	spa_trend_coeff	spa_trend_se	spa_trend_p	spa_r2	sac_abund_coeff	sac_abund_se	sac_abund_p	sac_trend_coeff	sac_trend_se	sac_trend_p	sac_R2	sssi_abund_coeff	sssi_abund_se	sssi_abund_p	sssi_trend_coeff	sssi_trend_se	sssi_trend_p	sssi_r2
WR	-0.14977	0.019285	8.21e-15	-0.0617	0.033088	0.062231	0.204143	-0.23952	0.024328	7.44e-23	0.054714	0.042801	0.201135	0.206279	-0.24477	0.025024	1.4e-22	-0.13139	0.043777	0.00269	0.20483	-0.14417	0.01954	1.62e-13	-0.02877	0.033829	0.395052	0.204081
CH	-0.3875	0.018065	9.56e-102	0.010931	0.032194	0.734213	0.230751	-0.36213	0.023181	6.36e-55	0.115285	0.041741	0.005748	0.2303	-0.47842	0.024238	1.72e-86	0.099357	0.044404	0.025253	0.230004	-0.40411	0.018285	7.24e-108	-0.00043	0.032766	0.989448	0.230964
WP	-0.67176	0.021011	1.04e-222	-0.08139	0.036835	0.027132	0.417204	-0.60647	0.027565	6.35e-107	-0.04439	0.048094	0.355991	0.414952	-0.70501	0.028602	1.37e-133	-0.09999	0.0514	0.051731	0.414321	-0.65974	0.021182	1.48e-211	-0.08473	0.037219	0.022821	0.416852
B.	-0.6987	0.019218	9.23e-287	0.119757	0.034701	0.000559	0.396811	-0.78018	0.026303	3.65e-192	0.254559	0.047678	9.37e-08	0.394271	-0.61828	0.026589	3.67e-119	0.059465	0.048859	0.223581	0.390814	-0.70248	0.019324	1.01e-286	0.123854	0.034956	0.000396	0.396795
R.	-0.37637	0.020501	4.18e-75	-0.14494	0.037178	9.69e-05	0.263988	-0.51325	0.027424	5.72e-78	-0.08311	0.049847	0.095467	0.264581	-0.36606	0.028143	1.23e-38	-0.19672	0.05188	0.00015	0.262288	-0.38097	0.020709	2.11e-75	-0.127	0.037677	0.00075	0.263809
SL	-0.38263	0.030222	1.07e-36	-0.12051	0.053034	0.02307	0.204745	-0.33536	0.039477	2.01e-17	-0.04381	0.069507	0.528525	0.204111	-0.40716	0.039383	4.91e-25	-0.17335	0.069532	0.012668	0.204124	-0.38423	0.03043	1.65e-36	-0.12185	0.053553	0.022888	0.20473
C.	-0.2895	0.022752	4.78e-37	-0.00836	0.039303	0.831561	0.160498	-0.38617	0.030551	1.39e-36	0.036079	0.053394	0.499228	0.160725	-0.30968	0.029636	1.54e-25	-0.1169	0.051351	0.022814	0.159924	-0.27718	0.02289	1.02e-33	-0.00755	0.039673	0.848992	0.160375
ST	-0.33922	0.026745	8.05e-37	0.180719	0.049159	0.000237	0.147713	-0.41788	0.03554	6.9e-32	0.219187	0.065575	0.000831	0.147985	-0.35471	0.03704	1.04e-21	0.149251	0.069402	0.031517	0.146937	-0.35418	0.027029	3.5e-39	0.186733	0.049962	0.000186	0.147823
BT	-0.40369	0.022678	9.99e-71	-0.15909	0.041315	0.000118	0.284711	-0.58611	0.030463	2.82e-82	-0.11411	0.055615	0.040199	0.285774	-0.41772	0.03139	2.34e-40	-0.37627	0.058801	1.57e-10	0.283797	-0.40783	0.02279	1.87e-71	-0.19398	0.041652	3.21e-06	0.284822
GT	-0.261	0.024157	3.46e-27	-0.1962	0.044208	9.09e-06	0.229706	-0.46077	0.032687	4.63e-45	-0.12352	0.059692	0.038517	0.230618	-0.26939	0.033809	1.64e-15	-0.30691	0.064027	1.64e-06	0.229106	-0.26635	0.024278	5.57e-28	-0.19448	0.044586	1.29e-05	0.229788
D.	-0.64738	0.028275	1.38e-115	-0.10056	0.051184	0.049457	0.181478	-0.63577	0.040188	2.86e-56	-0.04654	0.073281	0.525384	0.17874	-0.59734	0.040395	2.1e-49	-0.20093	0.074375	0.006903	0.177877	-0.65698	0.028485	2.95e-117	-0.07543	0.051693	0.14452	0.181515
GO	-0.61507	0.036221	1.53e-64	-0.04786	0.063058	0.44789	0.160978	-0.43997	0.048227	7.5e-20	-0.046	0.08414	0.584545	0.15854	-0.66954	0.050017	8.2e-41	-0.01797	0.090587	0.842793	0.159162	-0.61367	0.036286	4.95e-64	-0.04837	0.063244	0.44436	0.16091
JD	-0.34325	0.03869	7.36e-19	-0.27463	0.07308	0.000171	0.099346	-0.69297	0.051663	5.72e-41	-0.41767	0.093236	7.49e-06	0.100469	-0.38361	0.051459	9.13e-14	-0.45801	0.098427	3.27e-06	0.099175	-0.34214	0.038815	1.23e-18	-0.27899	0.073385	0.000144	0.099341
PW	-0.24924	0.036367	7.27e-12	0.107605	0.064944	0.097548	0.080849	-0.20951	0.047502	1.03e-05	0.123343	0.087719	0.159693	0.078456	-0.27524	0.048217	1.15e-08	0.069443	0.088675	0.433564	0.080621	-0.25368	0.03653	3.83e-12	0.102111	0.065554	0.119315	0.08088
MG	-0.41298	0.029568	2.85e-44	-0.24106	0.051813	3.28e-06	0.326356	-0.56571	0.042519	2.45e-40	-0.09013	0.075734	0.233992	0.327713	-0.30687	0.040856	5.94e-14	-0.50421	0.074026	9.76e-12	0.325069	-0.41554	0.02967	1.68e-44	-0.23979	0.052008	4.02e-06	0.326388
GR	-0.9344	0.041026	2.2e-114	0.618826	0.07708	1e-15	0.208584	-0.70266	0.054958	2.19e-37	0.721106	0.102773	2.3e-12	0.205114	-0.81794	0.059896	2.13e-42	0.597016	0.116777	3.19e-07	0.204733	-0.95721	0.041122	2.3e-119	0.631866	0.077404	3.32e-16	0.208867
SG	-0.46044	0.047804	6.07e-22	0.244154	0.080197	0.002332	0.177979	-0.22763	0.062604	0.000277	0.474689	0.105935	7.44e-06	0.176718	-0.44746	0.062331	7.11e-13	0.488369	0.104245	2.81e-06	0.177548	-0.46428	0.048054	4.54e-22	0.214166	0.080639	0.007913	0.178083
CC	0.072375	0.033718	0.031838	-0.19832	0.059717	0.000898	0.249544	-0.27177	0.04718	8.43e-09	0.202974	0.084551	0.016371	0.250981	-0.27802	0.048916	1.33e-08	-0.08114	0.087261	0.352453	0.249948	0.072791	0.033838	0.031468	-0.20101	0.059937	0.000798	0.249541
BC	0.008564	0.032517	0.792255	-0.04568	0.05845	0.434489	0.217299	-0.31835	0.044666	1.03e-12	0.079319	0.079336	0.317418	0.21831	-0.25223	0.047908	1.41e-07	-0.02591	0.086633	0.764888	0.217731	0.003249	0.032558	0.920505	-0.04655	0.058628	0.427171	0.2173
WW	0.456095	0.03316	5.5e-43	0.325237	0.058899	3.37e-08	0.340703	0.16163	0.041782	0.00011	0.386366	0.073844	1.68e-07	0.337446	0.369102	0.042588	4.54e-18	0.466346	0.077881	2.14e-09	0.339402	0.482219	0.033727	2.65e-46	0.323863	0.060072	7.02e-08	0.340955
BZ	-0.2023	0.035767	1.56e-08	-0.25408	0.063982	7.16e-05	0.180793	-0.20775	0.050108	3.39e-05	-0.02714	0.092083	0.768209	0.180646	-0.12974	0.045479	0.004335	-0.42994	0.084633	3.78e-07	0.180495	-0.20229	0.036268	2.45e-08	-0.23127	0.065284	0.000397	0.180689
S.	-0.05386	0.027332	0.048786	0.178484	0.044015	5.02e-05	0.184591	0.087487	0.033558	0.009134	0.145972	0.054678	0.007594	0.185413	-0.06301	0.033106	0.056992	0.221803	0.055886	7.23e-05	0.184569	-0.0664	0.027679	0.016445	0.123268	0.045318	0.006529	0.184506
MA	0.586794	0.045719	1.16e-37	-0.03697	0.077602	0.633744	0.148309	0.37346	0.058242	1.44e-10	0.278122	0.097588	0.004374	0.14388	0.261069	0.061243	2.02e-05	-0.09451	0.10513	0.368684	0.145974	0.600808	0.046101	8.96e-39	-0.03962	0.07848	0.613712	0.148388
M.	-0.10197	0.039725	0.010262	0.252661	0.069961	0.000305	0.054958	0.065977	0.050402	0.190534	0.059952	0.088795	0.499566	0.054612	0.031584	0.05196	0.54329	0.286798	0.094721	0.002464	0.054907	-0.09974	0.040204	0.013107	0.235237	0.071435	0.000992	0.054912
RO	-1.05911	0.059947	1.11e-69	-0.20016	0.108434	0.064909	0.080682	-0.95848	0.079046	8.45e-34	-0.32974	0.141067	0.019416	0.078339	-1.09588	0.075426	9.49e-48	-0.50308	0.130895	0.000121	0.078729	-1.0568	0.060414	2.39e-68	-0.18513	0.108811	0.088881	0.080426
SI	0.078739	0.062709	0.209261	-0.03622	0.104861	0.729773	0.139325	-0.15516	0.083266	0.062401	0.223289	0.13666	0.102285	0.140392	-0.14507	0.083224	0.081307	0.2898	0.143854	0.043957	0.139379	0.069403	0.062778	0.268935	-0.01596	0.104995	0.879149	0.139322
HS	-1.41938	0.057481	6.1e-134	0.384233	0.106202	0.000297	0.138251	-0.94705	0.081604	4.18e-31	0.246008	0.154466	0.111247	0.132434	-1.1975	0.093431	1.48e-37	0.466413	0.176961	0.008399	0.132918	-1.41366	0.0577	6.68e-132	0.348308	0.106754	0.001104	0.138148
LI	0.125337	0.047336	0.008104	0.031834	0.079421	0.68855	0.096133	0.090053	0.060589	0.137211	-0.09174	0.106232	0.387802	0.094377	0.242979	0.062978	0.000114	-0.06568	0.107646	0.541779	0.09627	0.118352	0.047421	0.012571	0.071092	0.079756	0.372737	0.096139
WH	-0.08005	0.039349	0.04191	0.123186	0.067284	0.067131	0.191045	-0.37676	0.053485	1.88e-12	0.23712	0.092506	0.01037	0.193861	0.139085	0.053074	0.00878	-0.05716	0.093308	0.540139	0.191026	-0.06975	0.039446	0.077011	0.121604	0.067455	0.071435	0.191032
CD	-1.56895	0.058225	5.68e-159	0.527185	0.112072	2.56e-06	0.171352	-1.05049	0.081253	3.5e-38	0.671628	0.155483	1.57e-05	0.16426	-1.57917	0.090797	1.39e-67	1.07867	0.174141	5.89e-10	0.165536	-1.57445	0.058355	2.27e-159	0.503592	0.112551	7.68e-06	0.171449
LT	0.11291	0.055208	0.040843	-0.30337	0.10005	0.002429	0.061078	-0.0863	0.074214	0.244871	-0.11801	0.133198	0.375631	0.060893	-0.03965	0.081174	0.625239	-0.36094	0.151301	0.017055	0.060971	0.113874	0.055278	0.0394	-0.30634	0.100239	0.002243	0.061081
GS	0.352606	0.03724	2.94e-21	-0.31206	0.068769	5.7e-06	0.176377	0.093019	0.051362	0.070138	-0.42942	0.094738	5.84e-06	0.175442	0.184086	0.052309	0.000433	-0.31453	0.096956	0.001179	0.17527	0.354338	0.03726	1.98e-21	-0.31689	0.068985	4.36e-06	0.176376
HM	-0.5308	0.072504	2.49e-13	0.229738	0.132216	0.082286	0.056734	0.036326	0.099408	0.714798	0.307934	0.179697	0.086602	0.055892	-0.97257	0.110507	1.39e-18	0.823602	0.202812	4.89e-05	0.057207	-0.57652	0.07229	1.55e-15	0.202287	0.132742	0.127537	0.056908
K.	-0.04386	0.043865	0.317391	0.058822	0.074612	0.43048	0.046903	-0.14886	0.05627	0.00816	0.101229	0.097349	0.298411	0.047073	-0.11256	0.054251	0.038011	0.001249	0.096833	0.989707	0.046935	-0.05072	0.044228	0.251472	0.062833	0.075792	0.407097	0.046908
H.	0.441768	0.05146	9.33e-18	-0.02622	0.087936	0.76559	0.101507	0.201007	0.068968	0.003564	0.209753	0.122303	0.086346	0.09915	0.049183	0.072262	0.496112	-0.33202	0.128659	0.009866	0.099999	0.457178	0.051661	9.03e-19	-0.03019	0.088473	0.732948	0.101622
CT	0.82649	0.048865	5.23e-64	-0.35385	0.087134	4.89e-05	0.201719	0.939109	0.061492	1.52e-52	-0.38596	0.108667	0.000383	0.200674	0.688204	0.069183	2.71e-23	-0.38287	0.121072	0.001566	0.197991	0.861865	0.049448	7.58e-68	-0.38662	0.088678	1.3e-05	0.202078
J.	0.225979	0.04702	1.54e-06	-0.23158	0.084649	0.006226	0.11002	0.108196	0.063484	0.088328	-0.17637	0.114613	0.123847	0.109591	0.08443	0.067334	0.209886	-0.38636	0.122587	0.001624	0.109717	0.22863	0.047177	1.26e-06	-0.26451	0.085235	0.001915	0.110073
HG	-0.20477	0.069542	0.003236	-0.0927	0.118464	0.433909	0.251888	-0.24779	0.093412	0.007988	0.158318	0.157637	0.31523	0.244328	-0.00776	0.089591	0.930935	-0.36784	0.151912	0.015464	0.251801	-0.22099	0.069974	0.001588	-0.0431	0.120129	0.719788	0.251877
LB	0.133272	0.072377	0.065573	-0.68807	0.126074	4.85e-08	0.183755	0.520274	0.090128	7.85e-09	-0.90661	0.165898	4.65e-08	0.184692	-0.00951	0.097239	0.92206	-1.02653	0.160697	1.69e-10	0.184068	0.164306	0.07276	0.023937	-0.69943	0.127281	3.92e-08	0.18378
GC	0.341235	0.051366	3.1e-11	-0.35801	0.095139	0.000168	0.173116	0.480081	0.065647	2.65e-13	-0.44818	0.12271	0.00026	0.173465	0.032596	0.071118	0.646709	-0.54263	0.134584	5.54e-05	0.172513	0.342353	0.052207	5.52e-11	-0.35814	0.097285	0.000232	0.173115
BF	-0.12997	0.06509	0.045851	-0.02092	0.11673	0.857771	0.041072	-0.59754	0.095645	4.2e-10	0.143909	0.170321	0.398156	0.041857	-0.13132	0.093087	0.158344	-0.14784	0.169377	0.382736	0.041056	-0.13574	0.065966	0.039627	0.001503	0.118697	0.989898	0.04107
CK	0.211023	0.037369	1.64e-08	0.812639	0.06053	5.03e-41	0.138856	0.171241	0.044983	0.000141	0.818091	0.074415	4.41e-28	0.137351	0.247254	0.04596	7.49e-08	0.845668	0.076612	2.68e-28	0.137536	0.221457	0.03799	5.6e-09	0.821127	0.062213	1.04e-39	0.138796
SD	-0.19333	0.057887	0.000839	-0.03877	0.099221	0.69599	0.066377	-0.0848	0.071917	0.238348	-0.19588	0.123855	0.11376	0.066349	-0.19642	0.076502	0.010244	-0.11537	0.133	0.385708	0.066313	-0.18904	0.057952	0.001107	-0.03449	0.099352	0.728485	0.066365
SH	-0.04207	0.071235	0.55485	-0.31028	0.134388	0.020956	0.012763	-0.1018	0.09369	0.277224	0.086334	0.18176	0.634797	0.012524	-0.17287	0.101602	0.088857	-0.26311	0.198851	0.185786	0.012757	-0.03733	0.071436	0.601269	-0.30682	0.135068	0.023116	0.012754
Y.	-0.14837	0.051398	0.003894	-0.03457	0.086309	0.68876	0.196746	0.261404	0.064758	5.43e-05	-0.10732	0.107726	0.31913	0.197353	0.232623	0.069618	0.000834	-0.07061	0.11586	0.542218	0.196675	-0.134	0.051505	0.00928	-0.03507	0.086467	0.685068	0.196716
MP	0.718261	0.035763	2.52e-89	0.102687	0.058192	0.077631	0.487478	0.558949	0.043451	8.4e-38	0.075868	0.070782	0.28379	0.485484	0.625869	0.042151	9.36e-50	0.190737	0.070318	0.006681	0.484996	0.775968	0.036702	9.84e-99	0.101145	0.060232	0.093108	0.488427
G.	0.326922	0.04122	2.22e-15	-0.45117	0.073795	9.8e-10	0.193939	0.058874	0.053431	0.270523	-0.66115	0.09403	2.07e-12	0.19423	0.214902	0.058162	0.00022	-0.61546	0.102069	1.65e-09	0.193172	0.325397	0.041223	3e-15	-0.45732	0.073838	5.93e-10	0.193942
BH	1.2644	0.105213	3.23e-33	0.033512	0.142926	0.81462	0.163138	1.39329	0.129714	7.02e-27	-0.22656	0.169039	0.180159	0.161986	1.00866	0.133306	3.91e-14	-0.85126	0.191317	8.63e-06	0.160609	1.27532	0.105638	1.66e-33	0.040506	0.143291	0.777419	0.163199
L.	0.072573	0.060895	0.233357	0.085683	0.098895	0.386275	0.197296	0.279176	0.07146	9.37e-05	0.074659	0.117311	0.524509	0.196684	-0.11379	0.076602	0.137426	0.20714	0.125639	0.099217	0.197383	0.09562	0.061216	0.118294	0.087673	0.099915	0.380237	0.197323
GW	0.683135	0.063961	1.36e-26	-0.04918	0.112751	0.662691	0.081209	0.204178	0.086849	0.018731	-0.23818	0.150855	0.114368	0.07768	0.275632	0.094599	0.003574	0.072934	0.16928	0.666582	0.077943	0.686262	0.064035	9.15e-27	-0.03289	0.113211	0.771434	0.081277
RB	0.827511	0.058835	8.16e-45	-0.11994	0.092301	0.193792	0.15685	0.621668	0.07433	6.29e-17	-0.11077	0.120706	0.358772	0.15257	0.555913	0.075707	2.13e-13	-0.0215	0.123639	0.861946	0.152716	0.827968	0.05898	1.19e-44	-0.11294	0.092566	0.222422	0.156858
TC	0.592582	0.065363	1.29e-19	-0.30113	0.116663	0.00985	0.059781	0.279411	0.086494	0.001237	-0.03314	0.155367	0.831111	0.057294	0.179667	0.093739	0.055287	-0.14746	0.169557	0.384493	0.056895	0.605825	0.065544	2.52e-20	-0.30192	0.117289	0.010052	0.059921
MH	0.116123	0.06555	0.076482	-0.13018	0.112757	0.248282	0.086901	-0.02027	0.087564	0.816927	-0.0998	0.150891	0.508345	0.087067	-0.25264	0.095594	0.008225	-0.38773	0.177076	0.028559	0.086966	0.114877	0.065626	0.080042	-0.14109	0.11294	0.211598	0.086902
W.	0.156767	0.053805	0.003575	-0.10735	0.087763	0.221254	0.243541	-0.23925	0.069269	0.000553	0.037855	0.113109	0.737868	0.242669	0.24988	0.062062	5.68e-05	-0.20145	0.104597	0.05412	0.243989	0.183793	0.054704	0.000781	-0.1116	0.089846	0.214194	0.243655
NH	0.225989	0.063573	0.000379	-0.17584	0.114419	0.124356	0.1747	-0.34872	0.093026	0.000178	0.140785	0.163333	0.388723	0.174832	0.044472	0.087702	0.612106	-0.23291	0.15826	0.141114	0.174354	0.217504	0.063608	0.000628	-0.16113	0.114583	0.159668	0.174671
RN	0.189575	0.055974	0.000708	-0.3868	0.09407	3.94e-05	0.167076	-0.05587	0.075549	0.459589	-0.17165	0.125566	0.171631	0.162897	0.169717	0.067475	0.0119	-0.45369	0.117965	0.00012	0.166885	0.207422	0.057794	0.000332	-0.41826	0.098429	2.15e-05	0.16712
CU	0.485953	0.043237	2.98e-29	0.266372	0.06849	0.000101	0.394177	0.630418	0.049535	5.22e-37	0.301945	0.078296	0.000115	0.395454	0.370984	0.051098	3.96e-13	0.305411	0.082442	0.000212	0.391967	0.506855	0.043734	5.4e-31	0.2749	0.069745	8.12e-05	0.394507
LW	-0.32287	0.112418	0.004081	0.137001	0.175195	0.434227	0.0859	-0.4112	0.155495	0.008186	0.450415	0.251021	0.07277	0.085867	0.000465	0.166209	0.99777	-0.10848	0.26101	0.677688	0.085589	-0.33965	0.113008	0.002654	0.168353	0.176095	0.339061	0.085928
CA	1.03557	0.096414	7.33e-27	-0.07303	0.158697	0.645396	0.16805	0.154222	0.135385	0.254657	0.636388	0.230124	0.005689	0.167796	0.801801	0.142982	2.07e-08	-1.29598	0.246205	1.42e-07	0.164235	1.06038	0.096998	9.17e-28	-0.0696	0.159433	0.662447	0.168306
GL	-0.08791	0.088867	0.322585	0.326501	0.148502	0.027913	0.052439	-0.16902	0.119703	0.157968	0.5719	0.210612	0.006623	0.052516	-0.08079	0.104813	0.440838	0.091822	0.176106	0.602092	0.052186	-0.08985	0.089604	0.315968	0.32281	0.14994	0.031333	0.052419
SF	0.160263	0.098037	0.102121	0.667866	0.173174	0.000115	0.077701	0.106113	0.128522	0.409015	0.816712	0.224844	0.000281	0.078047	-0.02644	0.134867	0.844587	1.06384	0.239056	8.61e-06	0.077791	0.160131	0.098406	0.103696	0.660825	0.17453	0.000153	0.077619
SW	1.11596	0.091027	1.87e-34	0.329155	0.159	0.038448	0.189062	0.851915	0.121537	2.45e-12	0.473531	0.226461	0.036538	0.182074	0.653759	0.128431	3.6e-07	0.465476	0.233677	0.046386	0.182611	1.13651	0.091385	2.1e-35	0.344622	0.159579	0.030816	0.189358
P.	-0.04838	0.134101	0.718255	-0.62321	0.241396	0.009837	0.100431	-0.02785	0.165467	0.866318	-0.65352	0.301292	0.030087	0.101111	-0.10052	0.167763	0.549049	-0.53774	0.315489	0.088305	0.100251	-0.04463	0.13453	0.740107	-0.62359	0.241964	0.009966	0.100429
OC	0.569548	0.067212	2.52e-17	0.024351	0.10787	0.821405	0.266243	0.72624	0.076657	2.97e-21	0.156767	0.127615	0.219296	0.260092	0.505526	0.080775	3.96e-10	-0.06865	0.138208	0.619421	0.264702	0.569416	0.067315	2.87e-17	0.04982	0.108138	0.645015	0.266328
CM	-0.38608	0.16175	0.017	-0.08122	0.289497	0.779044	0.181843	-0.34347	0.192179	0.073912	0.056306	0.363013	0.876738	0.171613	-0.50663	0.198915	0.010873	-0.57957	0.383775	0.13101	0.182149	-0.35269	0.164739	0.032292	-0.02649	0.302939	0.93033	0.181781
SK	-0.37868	0.097888	0.00011	0.732613	0.167814	1.27e-05	0.209035	-0.09831	0.117693	0.403544	0.658129	0.199556	0.000976	0.207942	-0.70805	0.128663	3.78e-08	1.48951	0.234938	2.35e-10	0.211121	-0.48839	0.100901	1.31e-06	0.91916	0.175046	1.53e-07	0.209869
MS	1.57493	0.12803	1.16e-34	-0.31583	0.204873	0.123183	0.263062	0.979005	0.159932	9.44e-10	0.039638	0.266953	0.881964	0.159185	0.922758	0.205206	6.94e-06	-0.83938	0.321167	0.008968	0.255522	1.59908	0.128431	1.83e-35	-0.3206	0.205644	0.119009	0.263293
LR	0.398834	0.104291	0.000132	0.323017	0.17826	0.069994	0.125628	0.50849	0.127473	6.66e-05	-0.20023	0.215117	0.351979	0.125116	-0.25798	0.136476	0.058735	0.643975	0.238087	0.006841	0.124186	0.380001	0.107159	0.000392	0.317629	0.181525	0.080172	0.125557
KT	0.472677	0.136072	0.000514	-1.44903	0.221138	5.81e-11	0.436083	0.405983	0.196839	0.039173	-1.79332	0.314849	1.25e-08	0.4355	1.22922	0.164831	9.22e-14	-2.19258	0.286231	1.95e-14	0.437594	0.445315	0.137671	0.00122	-1.4603	0.222938	5.9e-11	0.436065
MT	0.831092	0.116068	8.33e-13	0.325782	0.208344	0.11791	0.094582	0.297371	0.155558	0.055937	0.610552	0.258837	0.018342	0.090648	0.776832	0.164709	2.42e-06	0.519031	0.286059	0.069628	0.092428	0.831091	0.116071	8.34e-13	0.325557	0.208356	0.118185	0.094582
TO	0.343085	0.127007	0.006913	-0.44446	0.22986	0.053177	0.025875	-0.27609	0.217669	0.204675	0.180779	0.383029	0.636952	0.024977	0.141264	0.177722	0.426707	-0.3792	0.326529	0.245527	0.025087	0.347949	0.127761	0.006466	-0.42966	0.231533	0.063508	0.025882
CO	1.64722	0.114175	6.55e-47	-0.17238	0.173876	0.321498	0.180223	1.14274	0.147863	1.15e-14	0.357704	0.233105	0.124921	0.167865	0.93965	0.176517	1.03e-07	-0.66052	0.287473	0.021592	0.167875	1.65627	0.114285	2.57e-47	-0.17023	0.174151	0.328357	0.18034
SC	0.698485	0.064367	2.47e-27	0.380153	0.106724	0.000369	0.199678	0.588689	0.081317	4.72e-13	0.25692	0.131846	0.051358	0.193374	0.830405	0.073414	1.52e-29	0.293302	0.125558	0.019505	0.200584	0.763931	0.064802	6.16e-32	0.365485	0.107992	0.000715	0.201102
GB	0.51545	0.117065	1.07e-05	0.196361	0.204233	0.336337	0.137934	0.205914	0.14427	0.153518	-0.07498	0.265921	0.777989	0.12075	0.551889	0.147734	0.000188	-0.05815	0.279169	0.834994	0.137608	0.606771	0.120174	4.49e-07	0.227702	0.209864	0.277938	0.139033
TS	-0.34006	0.256122	0.184284	-2.18482	0.427462	3.24e-07	0.108235	-0.20482	0.355411	0.564435	-2.69965	0.580602	3.35e-06	0.108784	-0.7233	0.48012	0.131958	-1.79949	0.683972	0.008523	0.106482	-0.29409	0.257096	0.252691	-2.20309	0.430436	3.12e-07	0.10823
SM	0.110146	0.179545	0.539572	0.694454	0.320283	0.030153	0.1267	-0.2579	0.220192	0.241517	0.611607	0.383235	0.110528	0.127257	-0.22679	0.243087	0.350864	0.850469	0.443311	0.055071	0.12597	0.037388	0.179447	0.834958	0.651623	0.318853	0.041004	0.126444
SN	0.21911	0.060039	0.000264	-0.06069	0.100835	0.5473	0.232821	0.157438	0.065874	0.016861	0.056196	0.111363	0.613832	0.230289	-0.16602	0.070403	0.018378	-0.12629	0.119608	0.291054	0.232197	0.185688	0.062115	0.0028	-0.07602	0.105832	0.472555	0.232434
YW	-0.25086	0.180386	0.164343	0.143668	0.249914	0.565389	0.196995	-0.10747	0.225708	0.633991	0.227115	0.304496	0.455757	0.197898	0.039924	0.238335	0.866968	-0.37556	0.336092	0.263829	0.196823	-0.24075	0.180754	0.182912	0.143772	0.25034	0.565767	0.196969
RT	0.433541	0.08155	1.08e-07	-0.24055	0.122769	0.050086	0.325236	0.955752	0.105554	1.55e-19	-0.18656	0.142884	0.191688	0.327454	0.438296	0.097317	6.73e-06	-0.26755	0.146389	0.067622	0.324293	0.451933	0.081865	3.44e-08	-0.24352	0.123458	0.048573	0.325347
TP	0.606928	0.091592	3.58e-11	-0.49871	0.13591	0.000244	0.206412	0.551798	0.109818	5.11e-07	-0.5195	0.159187	0.001103	0.205499	0.544105	0.109489	6.8e-07	-0.64095	0.163766	9.13e-05	0.206092	0.683634	0.092781	1.83e-13	-0.55865	0.138558	5.56e-05	0.207201
GH	0.778859	0.11643	2.33e-11	0.505106	0.197229	0.010448	0.142064	0.018431	0.161561	0.909175	0.56042	0.287607	0.051369	0.135963	0.760723	0.148368	2.98e-07	0.759934	0.266995	0.004431	0.141387	0.827263	0.118262	2.78e-12	0.500073	0.201596	0.013129	0.142134
SU	1.37824	0.125583	6.74e-28	-0.0053	0.200816	0.978955	0.32115	1.65259	0.149987	4.19e-28	0.318579	0.25232	0.206756	0.32005	1.16012	0.168709	6.42e-12	0.115263	0.277047	0.677387	0.31477	1.33401	0.12562	3.12e-26	0.021783	0.200333	0.913417	0.320451
TU	0.791169	0.172331	4.46e-06	0.326466	0.237719	0.169675	0.130019	0.517893	0.202173	0.01043	0.756046	0.292032	0.00964	0.123549	0.121539	0.249125	0.625656	0.279433	0.380149	0.462317	0.128005	0.804682	0.172547	3.14e-06	0.327593	0.2385	0.169606	0.130081
TD	-0.54062	0.15689	0.000571	0.227002	0.27295	0.405614	0.294708	-0.89216	0.182577	1.04e-06	0.200635	0.307791	0.514507	0.295843	-1.31983	0.317861	3.31e-05	-0.20763	0.527995	0.694142	0.295586	-0.53668	0.15699	0.000631	0.225724	0.273053	0.408441	0.294668
HY	0.032548	0.208278	0.875823	0.134112	0.324352	0.679264	0.010851	0.080617	0.23001	0.725974	-0.01173	0.361424	0.974106	0.010871	0.161093	0.280165	0.565306	0.511298	0.43796	0.243049	0.011328	0.033676	0.208359	0.871606	0.134715	0.324461	0.678004	0.010852
CB	-0.16544	0.230195	0.472355	0.62959	0.31173	0.043442	0.165603	0.191641	0.290826	0.509939	0.332967	0.353982	0.346914	0.166844	0.508102	0.29831	0.088546	0.227975	0.416673	0.584299	0.165533	-0.16403	0.231063	0.477786	0.640113	0.312414	0.040493	0.165608
PE	0.34831	0.107828	0.001241	-0.73595	0.174184	2.41e-05	0.044266	0.22406	0.138828	0.10657	-0.46541	0.223878	0.037655	0.038543	0.642537	0.119012	6.85e-08	-0.98957	0.205756	1.53e-06	0.047963	0.38958	0.107867	0.000306	-0.79902	0.178059	7.29e-06	0.045033
WC	0.508612	0.104346	1.11e-06	0.303168	0.164989	0.066165	0.288076	0.781991	0.130751	2.3e-09	0.351184	0.212994	0.099222	0.291614	0.662418	0.119184	2.8e-08	0.405052	0.197636	0.040441	0.290276	0.541717	0.105648	2.99e-07	0.273491	0.167262	0.102058	0.28825
RW	0.579182	0.125097	3.71e-06	0.048653	0.194824	0.802803	0.281897	0.246462	0.160417	0.124478	0.132469	0.261946	0.61307	0.282193	-0.00304	0.185499	0.98691	0.276987	0.293794	0.345811	0.279655	0.586433	0.125206	2.86e-06	0.036541	0.195053	0.851398	0.281952
RG	0.916895	0.055719	8.87e-60	-0.04628	0.090259	0.608143	0.424254	0.939778	0.060444	1.17e-53	0.000815	0.097698	0.993342	0.421851	0.744052	0.0631	8.33e-32	0.173028	0.100749	0.085944	0.413637	0.964956	0.05759	7.15e-62	-0.02175	0.09247	0.814077	0.426482
BO	-0.47611	0.305958	0.119712	0.447763	0.581689	0.44146	0.091892	-0.00409	0.358364	0.990887	-0.28666	0.723853	0.692101	0.091812	-0.55036	0.436682	0.207588	0.194382	0.896577	0.828365	0.091919	-0.45193	0.306616	0.140538	0.407555	0.583174	0.484659	0.091813
RK	0.852931	0.110372	1.23e-14	0.026953	0.181115	0.881703	0.229298	1.05886	0.120001	1.34e-18	-0.01899	0.202514	0.925283	0.224496	0.677126	0.125489	7.01e-08	-0.17949	0.214593	0.402942	0.224444	0.921286	0.11155	1.7e-16	-0.02694	0.183229	0.883108	0.231151
WT	0.719218	0.301818	0.017195	0.881726	0.522805	0.091728	0.081313	0.252623	0.505121	0.616999	0.192046	0.743067	0.796065	0.080463	0.338159	0.412484	0.412346	0.757241	0.690073	0.272524	0.080477	0.719574	0.30183	0.017144	0.882385	0.522816	0.091493	0.081317
KF	0.02821	0.254543	0.911757	0.371916	0.450448	0.40902	0.050334	-0.11554	0.324738	0.721997	1.25895	0.580003	0.029989	0.051101	-0.85889	0.734936	0.242574	1.16426	1.26154	0.356093	0.050318	0.037301	0.253906	0.883206	0.321682	0.450021	0.474742	0.050314
CR	0.475894	0.193194	0.01379	-0.97281	0.305863	0.001476	0.173343	0.47317	0.208239	0.023102	-0.83401	0.332209	0.012078	0.173609	0.506625	0.252315	0.044691	-1.33389	0.399488	0.000845	0.173028	0.62437	0.197526	0.001579	-1.04337	0.312352	0.000841	0.174662
ET	1.64149	0.17947	7.41e-20	-0.59796	0.284552	0.035638	0.405828	1.81035	0.212088	1.66e-17	-0.37402	0.350832	0.286409	0.40548	1.23485	0.242991	3.82e-07	-0.50883	0.390258	0.192329	0.395416	1.629	0.179409	1.36e-19	-0.6115	0.284211	0.031462	0.405118
WO	0.28158	0.178088	0.113889	0.177922	0.33221	0.592269	0.208556	0.018091	0.274112	0.947381	0.062978	0.503056	0.900375	0.207896	0.344849	0.234754	0.141879	-0.01613	0.432298	0.970239	0.208055	0.263966	0.179416	0.141266	0.149755	0.338116	0.657843	0.208475
HC	-0.06525	0.080656	0.418561	0.010524	0.12573	0.933298	0.407654	-0.21895	0.086456	0.011353	-0.11667	0.145846	0.423771	0.409895	-0.20866	0.104002	0.044865	-0.074	0.167115	0.657915	0.408107	0.028253	0.087107	0.745688	-0.00463	0.139347	0.973476	0.407753
CS	0.037447	0.100335	0.708998	0.344039	0.166831	0.039226	0.252292	-0.08216	0.115541	0.477058	0.319185	0.198577	0.108022	0.249267	0.276525	0.116421	0.017566	0.442224	0.190918	0.020571	0.254366	0.16097	0.105339	0.126529	0.437435	0.176899	0.01343	0.253116
DI	0.073107	0.130124	0.574256	0.086996	0.206326	0.673299	0.070885	-0.15564	0.174149	0.371506	0.1701	0.286612	0.552878	0.071579	0.144272	0.146784	0.325698	-0.09834	0.235961	0.676871	0.070801	0.08935	0.134966	0.507982	0.105506	0.216815	0.626546	0.070782
LG	0.175527	0.151415	0.246394	-0.32319	0.227698	0.155835	0.073143	0.032381	0.183044	0.859588	-0.00966	0.282058	0.972687	0.072843	-0.15058	0.239022	0.528716	-0.58017	0.383411	0.130275	0.072247	0.18811	0.151566	0.214603	-0.32008	0.228049	0.160497	0.073192
CN	1.52575	0.212585	7.85e-13	0.044989	0.275653	0.870358	0.208922	0.98804	0.263216	0.000176	0.691699	0.385976	0.073165	0.176633	1.6686	0.300995	3.07e-08	-0.38164	0.398382	0.338103	0.203437	1.54553	0.212645	4.04e-13	0.00084	0.276011	0.997571	0.209011
GD	0.140296	0.242275	0.562557	1.14686	0.400248	0.004179	0.11404	0.105253	0.341562	0.757976	1.08292	0.593051	0.067894	0.112326	0.427874	0.324403	0.187229	0.409642	0.521827	0.432474	0.111366	0.073934	0.244095	0.761982	1.15713	0.414296	0.005237	0.113491
T.	1.24874	0.216086	7.91e-09	-0.36565	0.327926	0.264879	0.130509	1.4565	0.24078	1.55e-09	-0.40896	0.360086	0.25612	0.133488	1.24744	0.255512	1.08e-06	-0.30228	0.383221	0.430272	0.122997	1.30147	0.216883	2.08e-09	-0.37678	0.330685	0.254587	0.131138
GP	0.495297	0.081064	1.08e-09	0.312376	0.13162	0.017671	0.440327	0.573615	0.084776	1.49e-11	0.409679	0.137853	0.002976	0.444515	0.629905	0.084635	1.18e-13	0.267231	0.140756	0.05769	0.443058	0.586813	0.085538	7.81e-12	0.366974	0.140151	0.008864	0.442193
GG	0.828436	0.177931	3.31e-06	0.192191	0.228275	0.399869	0.250639	0.249539	0.247872	0.314117	0.406979	0.318914	0.201967	0.229057	0.032966	0.301464	0.912928	-1.15657	0.417394	0.005611	0.247424	0.829237	0.178003	3.27e-06	0.192716	0.228409	0.398861	0.250644
RZ	0.899986	0.12657	1.34e-12	-0.093	0.197459	0.637658	0.231712	0.901862	0.153295	4.32e-09	0.214049	0.222198	0.335435	0.228204	0.869414	0.132061	5.12e-11	-0.0851	0.212639	0.68901	0.227835	0.918212	0.127124	5.94e-13	-0.00666	0.20186	0.973697	0.232284
LS	0.549937	0.242536	0.023404	0.341528	0.41044	0.405389	0.069951	0.667945	0.32487	0.039828	0.613275	0.505129	0.224766	0.072147	0.490016	0.33949	0.148971	0.764254	0.52376	0.144579	0.071284	0.549902	0.242554	0.023423	0.342002	0.410456	0.404756	0.069956
ML	0.199861	0.129428	0.122618	-0.28306	0.222001	0.202363	0.057234	0.135448	0.136098	0.319686	0.082294	0.233887	0.724965	0.055555	0.092501	0.135022	0.49333	-0.30172	0.231349	0.192243	0.056277	0.229704	0.132328	0.08266	-0.37615	0.225263	0.095026	0.058067
GA	0.61661	0.222915	0.005696	0.129102	0.321099	0.687656	0.221599	0.399092	0.255631	0.118547	0.821241	0.400575	0.040407	0.218898	0.856056	0.318337	0.00719	0.924248	0.505961	0.067808	0.221986	0.606365	0.222905	0.006548	0.122084	0.321512	0.704172	0.221441
PF	-0.61921	0.213148	0.00369	0.686762	0.362784	0.058419	0.286139	-1.76348	0.371595	2.14e-06	0.161309	0.570565	0.777407	0.289195	-0.05118	0.354377	0.885163	-0.57624	0.639586	0.367659	0.283523	-0.61957	0.21317	0.003673	0.686996	0.362815	0.058354	0.286144
N.	1.22248	0.265367	4.21e-06	-0.88658	0.400256	0.02681	0.192035	0.869697	0.374346	0.020212	0.510193	0.496788	0.304486	0.188616	-0.33064	0.560381	0.555207	-2.79555	0.864825	0.001236	0.189802	1.22317	0.265399	4.17e-06	-0.88571	0.400283	0.026969	0.192039
SE	0.272626	0.148802	0.067015	0.068626	0.234516	0.769823	0.119408	0.076408	0.15427	0.620428	-0.065	0.252562	0.796929	0.118035	-0.08408	0.168094	0.616954	0.057355	0.269568	0.831523	0.11698	0.315715	0.149715	0.035035	0.154809	0.236589	0.512937	0.120467
DN	1.34739	0.235061	1.08e-08	0.075776	0.33365	0.82035	0.399701	1.64865	0.241893	1.11e-11	0.104327	0.35526	0.769034	0.40744	1.42818	0.24963	1.15e-08	0.273931	0.358982	0.445472	0.399955	1.53733	0.24117	2.09e-10	0.087681	0.339501	0.796219	0.402568
Q.	0.499441	0.630443	0.428285	-0.10818	0.838302	0.897327	0.08815	0.60628	0.744397	0.415431	0.132701	1.00785	0.895253	0.088282	0.584479	0.763756	0.444155	0.189377	0.963279	0.844153	0.088262	0.509696	0.631774	0.419846	-0.10688	0.837982	0.898515	0.088168
RP	0.359169	0.25917	0.16589	0.780842	0.355177	0.027987	0.291704	0.526622	0.266727	0.048425	1.09788	0.43518	0.011691	0.21155	0.933396	0.297105	0.001695	0.966003	0.404457	0.016979	0.299535	0.389748	0.259544	0.133282	0.806668	0.354773	0.023046	0.292001
WK	-0.06041	0.216901	0.780619	0.425555	0.356665	0.2329	0.04714	0.003923	0.235915	0.986734	0.777312	0.372836	0.037162	0.049879	-0.11835	0.236212	0.616392	0.711444	0.396728	0.073024	0.049246	0.028937	0.213878	0.892385	0.326451	0.35639	0.35974	0.046801
MR	0.657107	0.197588	0.000893	0.872876	0.311166	0.005061	0.234117	0.729607	0.204659	0.000369	0.792538	0.3369	0.018714	0.233153	0.450604	0.217167	0.038077	1.02677	0.381971	0.007225	0.2314	0.662757	0.197835	0.000818	0.86926	0.311014	0.005224	0.234187
CW	1.7265	0.193189	6.98e-19	-1.04088	0.277777	0.000182	0.402258	1.13712	0.222315	3.35e-07	-1.51575	0.345584	1.2e-05	0.391153	1.40423	0.257309	5.24e-08	-1.47452	0.405881	0.000285	0.38233	1.7332	0.193307	5.39e-19	-1.0405	0.277909	0.000185	0.402443
HH	0.350386	0.15114	0.020517	-0.09189	0.258937	0.722701	0.123037	0.576693	0.146929	8.92e-05	-0.10516	0.263367	0.689704	0.129428	-0.16217	0.172708	0.347843	0.386143	0.308243	0.210427	0.122387	0.192987	0.152953	0.207163	0.088908	0.267384	0.739532	0.121766
TW	0.675936	0.235081	0.004071	-0.13823	0.373389	0.711265	0.219497	0.883899	0.260356	0.000698	-0.13235	0.460962	0.774047	0.201616	0.861856	0.290795	0.003069	0.146339	0.487401	0.764017	0.222326	0.754744	0.238175	0.00155	-0.1251	0.378015	0.740717	0.220741
GI	0.388539	0.310633	0.211122	-0.89901	0.439161	0.04075	0.055475	0.058666	0.368655	0.873574	-0.72301	0.517009	0.1621	0.055592	0.35372	0.333815	0.289413	-1.20073	0.50141	0.016705	0.057335	0.389838	0.310873	0.209953	-0.89842	0.439177	0.040889	0.055467
SV	1.53432	0.292616	1.71e-07	-0.25918	0.387354	0.503496	0.253235	1.62522	0.334175	1.23e-06	-0.16892	0.425662	0.691519	0.249961	0.402829	0.428008	0.34671	0.063235	0.605295	0.916805	0.232318	1.52579	0.2922	1.92e-07	-0.26309	0.3877	0.497456	0.252971
BK	0.036975	0.250599	0.882719	-0.57383	0.422003	0.174077	0.207659	0.103508	0.268701	0.700122	-0.79905	0.481606	0.097265	0.207945	0.254702	0.251463	0.311256	-0.3615	0.48972	0.460506	0.206849	0.152639	0.242937	0.529885	-0.17943	0.465207	0.69976	0.205078
WN	0.699421	0.412365	0.090024	0.361432	0.529847	0.49523	0.177155	1.12178	0.43515	0.010014	0.718017	0.542082	0.185478	0.179817	-0.4957	0.449652	0.270421	-0.05994	0.615504	0.922435	0.168009	0.571497	0.406021	0.159423	0.352292	0.52848	0.505097	0.176646
GK	0.64055	0.171397	0.000192	-0.02219	0.267368	0.933873	0.242074	0.645531	0.174942	0.000231	-0.01772	0.273426	0.948347	0.233718	0.734911	0.178897	4.18e-05	-0.15889	0.269039	0.554871	0.243348	0.707853	0.193233	0.000257	-0.32461	0.276995	0.241403	0.241736
PO	1.01228	0.323517	0.001778	1.64387	0.392778	2.97e-05	0.35933	1.61265	0.41901	0.000122	1.89257	0.463295	4.58e-05	0.353564	0.326037	0.501532	0.515711	2.20161	0.766096	0.004097	0.349688	1.00728	0.323382	0.001865	1.66179	0.392402	2.39e-05	0.359563
WL	0.998037	0.180031	3.39e-08	0.762143	0.235607	0.001239	0.373489	1.04651	0.173801	2.08e-09	0.584506	0.223363	0.008947	0.370017	1.32728	0.228347	7.23e-09	0.669285	0.252912	0.008206	0.379205	0.998212	0.180039	3.37e-08	0.762055	0.235612	0.001241	0.373488
OP	0.749365	0.34827	0.031561	0.792216	0.535063	0.138896	0.224729	0.949265	0.455688	0.037385	-0.5595	0.764262	0.464221	0.214798	1.40801	0.498795	0.004815	2.02982	0.851618	0.017258	0.247066	0.699756	0.362862	0.053965	0.85935	0.574136	0.134636	0.222338
RM	0.079549	0.351632	0.821055	-0.86996	0.526598	0.098733	0.285437	0.499289	0.381885	0.191267	-0.22558	0.648729	0.728095	0.246708	-0.98255	0.535668	0.06681	-0.7431	0.79291	0.348816	0.291239	0.11539	0.344509	0.737716	-0.87463	0.525895	0.096493	0.285554
FC	0.524733	0.367208	0.153205	-0.4131	0.455577	0.364669	0.399956	0.792641	0.374728	0.034563	-0.23398	0.460722	0.611623	0.394286	-0.21673	0.490744	0.658808	0.914052	0.685945	0.182871	0.402317	0.524733	0.367208	0.153205	-0.4131	0.455577	0.364669	0.399956
LP	-0.09604	0.436186	0.825752	1.35608	0.665677	0.041785	0.176375	0.219671	0.565167	0.697559	1.56782	0.778357	0.044135	0.174756	-0.81089	0.747413	0.278105	2.15336	1.04227	0.038972	0.177085	-0.11519	0.434953	0.791167	1.33004	0.665941	0.045954	0.176282
RC	0.346067	0.218913	0.114167	-0.18241	0.369301	0.621434	0.388301	-0.54482	0.301199	0.070744	-0.14097	0.512403	0.783271	0.398122	-0.14114	0.290903	0.627634	-0.3964	0.421722	0.347421	0.389153	0.229738	0.211485	0.277552	-0.14839	0.366443	0.685589	0.387548

## Sheet: CES
Species	N	allPA	allPA_se	allPA_p	SSSI	SSSI_se	SSSI_p	SAC	SAC_se	SAC_p	SPA	SPA_se	SPA_p	allPA_int	allPA_int_se	allPA_int_p	SSSI_int	SSSI_int_se	SSSI_int_p	SAC_int	SAC_int_se	SAC_int_p	SPA_int	SPA_int_se	SPA_int_p	R2_SSSI	dev_exp_SSSI	BoCC1	Specialisation	LogPChange
B.	2242	0.072896	0.053891	0.176165	0.068052	0.053853	0.206349	-0.09068	0.081327	0.264872	-0.00545	0.071017	0.938802	0.139161	0.074455	0.061613	0.144219	0.074447	0.052722	0.296635	0.095363	0.001867	-0.06177	0.100709	0.539614	0.12046	0.255603	A	0.54	0.042289
BC	2537	-0.20129	0.039625	3.78e-07	-0.20193	0.039617	3.45e-07	-0.26566	0.064865	4.21e-05	-0.08238	0.053453	0.123262	-0.31528	0.054641	7.92e-09	-0.31659	0.054623	6.8e-09	-0.20879	0.077087	0.006759	0.079954	0.072721	0.271569	0.292553	0.393237	G	0.53	0.440692
BT	2837	-0.13704	0.044682	0.002163	-0.14535	0.044628	0.001126	-0.07487	0.063149	0.235747	0.118735	0.05849	0.042355	-0.01254	0.057084	0.826092	-0.01174	0.057065	0.836948	-0.22863	0.083342	0.006082	-0.03987	0.080071	0.618529	0.15849	0.261917	G	0.41	-0.00663
BF	1350	0.08836	0.084387	0.295061	0.090516	0.084457	0.283836	-0.15327	0.151074	0.310311	0.050372	0.128684	0.695472	-0.50343	0.100561	5.55e-07	-0.51643	0.100613	2.85e-07	-0.27283	0.134788	0.042954	-0.39511	0.173167	0.022509	0.093339	0.280812	R	0.38	0.073429
CW	272	-0.09118	0.327553	0.780742	-0.08381	0.3263	0.797288	-1.01862	0.364771	0.00523	0.202275	0.405649	0.618029	-0.18678	0.291944	0.522308	-0.19233	0.290677	0.508182	0.918058	0.429161	0.03242	-0.68175	0.313812	0.029819	0.199027	0.470751	A	2.28	1.36173
CH	883	-0.85565	0.152253	1.91e-08	-0.84218	0.151357	2.63e-08	-0.56877	0.239952	0.017772	-0.4625	0.166202	0.00539	-0.85259	0.18481	3.96e-06	-0.833	0.18519	6.86e-06	0.527615	0.36153	0.144457	-1.13155	0.229757	8.44e-07	0.201194	0.524685	G	0.35	-0.05115
CC	2023	-0.12783	0.053628	0.017141	-0.12724	0.053628	0.017663	0.468391	0.10766	1.36e-05	0.122334	0.077472	0.114318	-0.28737	0.073066	8.39e-05	-0.28651	0.073101	8.88e-05	-0.49119	0.118412	3.35e-05	-0.47132	0.104181	6.07e-06	0.128144	0.326092	G	0.54	0.411304
D.	2461	0.157236	0.048321	0.001138	0.15436	0.048307	0.001396	0.050108	0.073521	0.495526	0.121381	0.059029	0.039756	-0.00812	0.066489	0.902841	-0.00754	0.06656	0.909819	0.091661	0.097546	0.347391	-0.00549	0.079305	0.944768	0.131862	0.222514	A	0.44	0.070038
GW	910	-0.48743	0.114748	2.16e-05	-0.48759	0.114771	2.15e-05	-0.75816	0.231855	0.001076	0.269622	0.150544	0.073296	-0.32487	0.11531	0.004842	-0.3246	0.11532	0.00488	-0.12633	0.181271	0.48586	-0.48917	0.147361	0.000902	0.162007	0.430886	G	0.57	-0.13966
GO	235	-0.27331	0.317514	0.389357	-0.26827	0.3169	0.39725	-0.91109	0.481158	0.058287	-0.90484	0.654262	0.166665	0.553837	0.390286	0.155884	0.55859	0.389925	0.151985	0.968547	0.578909	0.094316	0.874656	1.00534	0.384295	NA	0.39016	A	0.6	0.861697
GT	2368	-0.1389	0.053426	0.009328	-0.14107	0.05334	0.008177	0.012102	0.085782	0.887808	0.137966	0.072937	0.058549	-0.27672	0.07692	0.000321	-0.27192	0.076941	0.000409	-0.2677	0.116148	0.021175	-0.35704	0.109977	0.001168	0.202467	0.278432	G	0.38	0.138303
GR	356	-1.04203	0.277001	0.000169	-1.02971	0.277058	0.000202	0.409613	0.49157	0.40469	-0.95446	0.397511	0.016347	0.349558	0.388515	0.368265	0.376524	0.387824	0.331616	3.62818	0.71801	4.35e-07	0.77242	0.701522	0.270869	0.074325	0.561912	G	0.78	0.156538
LW	363	-0.44956	0.24023	0.061292	-0.46334	0.239269	0.052811	-1.16351	0.398793	0.003528	-0.93479	0.310544	0.002611	0.126746	0.23598	0.591196	0.13626	0.235838	0.563418	-0.49209	0.395399	0.213301	-0.07753	0.286778	0.786902	0.092943	0.494437	G	0.7	-0.00546
RB	811	-0.14887	0.14095	0.290893	-0.15425	0.140728	0.273053	-0.72388	0.193534	0.000184	0.112037	0.159692	0.48294	-0.21223	0.129584	0.101464	-0.20879	0.129442	0.106743	-0.04573	0.272342	0.866651	-0.32085	0.139164	0.021135	0.164661	0.419764	R	1.28	0.064117
RW	1552	0.198603	0.048765	4.65e-05	0.187694	0.048899	0.000124	0.102173	0.058916	0.082881	0.019196	0.06699	0.774464	-0.36144	0.042225	1.13e-17	-0.35554	0.042186	3.52e-17	-0.05332	0.057884	0.356939	-0.34124	0.045507	6.45e-14	0.276341	0.463987	G	1.53	0.335792
R.	2654	0.07878	0.05074	0.12051	0.08162	0.050803	0.108143	0.11275	0.072234	0.118546	-0.13518	0.065187	0.038111	0.141924	0.066472	0.032752	0.135551	0.06646	0.041391	0.070202	0.091791	0.444387	0.230352	0.098187	0.018973	0.104583	0.187305	G	0.39	0.199572
SW	1629	-0.2725	0.053155	2.95e-07	-0.27846	0.053044	1.52e-07	-1.21047	0.071063	4.6e-65	0.260178	0.066624	9.42e-05	0.148838	0.052604	0.004664	0.153202	0.052634	0.003606	-0.48538	0.084239	8.31e-09	0.556797	0.056345	4.99e-23	0.350223	0.460235	G	1.46	-0.05552
ST	714	-0.54886	0.156989	0.000472	-0.52472	0.157555	0.000867	0.266139	0.254093	0.294913	-0.58509	0.196154	0.002856	0.198526	0.184806	0.282716	0.175691	0.184353	0.340584	0.055204	0.240449	0.818414	-0.04492	0.307635	0.883916	0.15902	0.308266	R	0.36	0.083546
TC	269	0.41768	0.294004	0.155415	0.371289	0.292657	0.204554	1.04854	0.373149	0.004955	0.311724	0.302153	0.302224	-0.1051	0.298494	0.724751	-0.09715	0.298878	0.745155	0.491575	0.411769	0.232552	0.140823	0.501	0.778646	0.104723	0.345015	G	0.82	0.021189
WH	1259	-0.20466	0.068471	0.002799	-0.20683	0.06836	0.002481	-0.73555	0.0941	5.43e-15	-0.11411	0.082362	0.165917	0.034747	0.082496	0.673612	0.036439	0.082386	0.658272	0.731836	0.131678	2.73e-08	0.067668	0.105004	0.519291	0.154707	0.364617	G	0.75	0.221849
WW	2103	0.075767	0.047874	0.113507	0.061915	0.047844	0.195627	-0.09357	0.062614	0.135058	0.047176	0.054461	0.386354	0.178011	0.054359	0.001058	0.185141	0.054398	0.000665	-0.42038	0.075336	2.41e-08	0.315329	0.079781	7.74e-05	0.222348	0.389724	G	0.69	-0.04997
WR	2878	-0.06454	0.042072	0.124993	-0.06149	0.042036	0.143511	-0.22571	0.057718	9.21e-05	0.010015	0.051418	0.845562	0.003365	0.055396	0.951558	-0.00413	0.055403	0.940538	0.000942	0.075234	0.990011	0.05667	0.072082	0.431762	0.104184	0.186749	G	0.34	0.137746
